# Supplementary material for: Population-, sex- and individual level divergence in life-history and activity patterns in an annual killifish
Source: PeerJ. 2019 Jun 27;7:e7177. doi: 10.7717/peerj.7177 (PMC6599669; doi:10.7717/peerj.7177)
Supplement: Dataset S1 [file peerj-07-7177-s014.csv]

Population	Individual	Type	Sex	Maturation time	Fecundity	NumberOfRepeat	Day	DAY	Moment of day	Moment	Activity proportion	ActivityScore	Maturation time	Body Size	Growth1.2
Nf222	2	short	M	62		A1	1	D1	morning	1	0,95	19	62	4,779	5,227
Nf222	4	short	F	69	79	A1	1	D1	morning	1	0,8	16	69	4,916	6,114
Nf222	6	short	F	57	52	A1	1	D1	morning	1	0,5	10	57	4,953	5,959
Nf222	8	short	M	48		A1	1	D1	morning	1	0,8	16	48	5,095	6,013
Nf222	9	short	F	66	82	A1	1	D1	morning	1	1	20	66	4,687	5,875
Nf222	10	short	M	57		A1	1	D1	morning	1	0,4	8	57	5,301	5,345
Nf222	11	short	F	66	75	A1	1	D1	morning	1	0,7	14	66	5,337	5,61
Nf222	14	short	M	48		A1	1	D1	morning	1	0,95	19	48	4,989	6,818
Nf222	18	short	F	76	55	A1	1	D1	morning	1	0,9	18	76	4,958	6,605
Nf222	19	short	F	49	19	A1	1	D1	morning	1	0,85	17	49	4,747	6,614
Nf222	22	short	M	48		A1	1	D1	morning	1	0,7	14	48	5,11	5,569
Nf222	23	short	F	90	4	A1	1	D1	morning	1	0,4	8	90	5,361	5,991
Nf222	24	short	F	62	142	A1	1	D1	morning	1	0,9	18	62	4,668	6,422
Nf222	26	short	F	59	3	A1	1	D1	morning	1	0,6	12	59	4,888	5,842
Nf222	27	short	F	64	89	A1	1	D1	morning	1	0,95	19	64	5,574	5,229
Nf222	28	short	M	52		A1	1	D1	morning	1	0,9	18	52	5,204	6,343
Nf222	30	short	F	64	42	A1	1	D1	morning	1	0,95	19	64	5,314	5,516
Nf222	35	short	M	48		A1	1	D1	morning	1	0,4	8	48	5,446	5,883
Nf222	36	short	M	55		A1	1	D1	morning	1	0,7	14	55	5,107	6,175
Nf222	42	short	M	57		A1	1	D1	morning	1	0,95	19	57	5,292	5,988
Nf222	43	short	F	62	124	A1	1	D1	morning	1	1	20	62	5,149	5,899
Nf222	45	short	M	80		A1	1	D1	morning	1	0,9	18	80	4,819	6,717
Nf222	46	short	F	59	45	A1	1	D1	morning	1	0,55	11	59	5,305	6,828
Nf222	47	short	F	64	28	A1	1	D1	morning	1	0,45	9	64	5,271	5,912
Nf222	48	short	M	51		A1	1	D1	morning	1	0,55	11	51	5,615	6,026
Nf222	50	short	M	59		A1	1	D1	morning	1	0,95	19	59	4,886	6,054
Nf222	52	short	F	71	73	A1	1	D1	morning	1	1	20	71	4,904	4,955
Nf222	53	short	M	53		A1	1	D1	morning	1	0,9	18	53	4,755	6,16
Nf414	1	short	M	71		A1	1	D1	morning	1	0,8	16	71	5,051	6,416
Nf414	2	short	M	78		A1	1	D1	morning	1	0,8	16	78	4,828	6,063
Nf414	6	short	F	62	105	A1	1	D1	morning	1	0,7	14	62	4,76	5,27
Nf414	7	short	F	64	129	A1	1	D1	morning	1	1	20	64	5,224	4,746
Nf414	9	short	M	48		A1	1	D1	morning	1	0,9	18	48	5,036	5,363
Nf414	11	short	F	76	104	A1	1	D1	morning	1	0,85	17	76	5,037	6,646
Nf414	12	short	M	82		A1	1	D1	morning	1	0,35	7	82	4,445	4,455
Nf414	14	short	M	55		A1	1	D1	morning	1	0,95	19	55	4,615	5,482
Nf414	15	short	F	59	70	A1	1	D1	morning	1	0,55	11	59	4,986	5,746
Nf414	16	short	F	62	122	A1	1	D1	morning	1	1	20	62	5,166	5,506
Nf414	17	short	F	64	125	A1	1	D1	morning	1	0,95	19	64	4,894	5,013
Nf414	18	short	M	52		A1	1	D1	morning	1	0,9	18	52	4,775	6,059
Nf414	19	short	M	50		A1	1	D1	morning	1	0,9	18	50	4,929	5,388
Nf414	20	short	F	62	162	A1	1	D1	morning	1	0,4	8	62	4,859	6,133
Nf414	21	short	F	64	75	A1	1	D1	morning	1	0,9	18	64	4,722	5,595
Nf414	22	short	M	59		A1	1	D1	morning	1	0,85	17	59	4,808	5,853
Nf414	23	short	M	57		A1	1	D1	morning	1	0,65	13	57	4,945	6,102
Nf414	24	short	M	59		A1	1	D1	morning	1	0,8	16	59	4,985	6,258
Nf414	25	short	M	52		A1	1	D1	morning	1	0,7	14	52	5,266	6,429
Nf414	26	short	F	62	134	A1	1	D1	morning	1	0,3	6	62	4,744	5,696
Nf414	27	short	F	59	105	A1	1	D1	morning	1	0,7	14	59	5,039	6,066
Nf414	28	short	F	78	113	A1	1	D1	morning	1	0,8	16	78	4,41	6,139
Nf414	29	short	F	69	124	A1	1	D1	morning	1	0,9	18	69	5,049	5,687
Nf414	33	short	M	52		A1	1	D1	morning	1	0,65	13	52	4,894	5,911
Nf2	1	long	F	76	40	A1	1	D1	morning	1	0,85	17	76	4,836	5,668
Nf2	2	long	M	48		A1	1	D1	morning	1	0,95	19	48	5,155	6,612
Nf2	5	long	M	48		A1	1	D1	morning	1	0,9	18	48	5,251	6,171
Nf2	7	long	M	55		A1	1	D1	morning	1	0,35	7	55	4,916	4,659
Nf2	8	long	F	80	24	A1	1	D1	morning	1	1	20	80	5,287	6,518
Nf2	9	long	M	64		A1	1	D1	morning	1	0,9	18	64	5,12	6,282
Nf2	11	long	F	85	43	A1	1	D1	morning	1	0,35	7	85	4,954	5,909
Nf2	12	long	F	71	108	A1	1	D1	morning	1	1	20	71	4,721	6,288
Nf2	13	long	F	71	37	A1	1	D1	morning	1	0,9	18	71	4,965	5,797
Nf2	14	long	F	80	1	A1	1	D1	morning	1	0,95	19	80	4,853	6,622
Nf2	16	long	M	57		A1	1	D1	morning	1	1	20	57	4,798	5,139
Nf2	17	long	F	80	24	A1	1	D1	morning	1	0,95	19	80	4,965	5,052
Nf2	20	long	F	71	66	A1	1	D1	morning	1	0,55	11	71	4,975	5,512
Nf2	21	long	M	48		A1	1	D1	morning	1	0,9	18	48	5,361	5,762
Nf2	22	long	M	59		A1	1	D1	morning	1	0,65	13	59	4,908	6,208
Nf2	24	long	M	48		A1	1	D1	morning	1	0,65	13	48	5,044	5,92
Nf2	27	long	M	50		A1	1	D1	morning	1	1	20	50	4,887	6,024
Nf2	28	long	M	51		A1	1	D1	morning	1	0,6	12	51	4,896	5,662
Nf2	29	long	F	76	29	A1	1	D1	morning	1	1	20	76	4,927	6,322
Nf2	30	long	M	55		A1	1	D1	morning	1	0,65	13	55	5,117	5,658
Nf2	31	long	F	85	25	A1	1	D1	morning	1	0,3	6	85	5,541	5,417
Nf2	34	long	F	64	31	A1	1	D1	morning	1	0,95	19	64	5,117	6,413
Nf2	35	long	F	71	71	A1	1	D1	morning	1	1	20	71	4,892	5,903
Nf2	36	long	M	48		A1	1	D1	morning	1	1	20	48	4,984	6,475
Nf2	37	long	F	71	84	A1	1	D1	morning	1	0,75	15	71	4,975	6,555
Nf2	38	long	M	57		A1	1	D1	morning	1	0,8	16	57	4,793	6,22
Nf2	40	long	M	49		A1	1	D1	morning	1	1	20	49	4,931	6,247
Nf121	1	long	M	52		A1	1	D1	morning	1	0,2	4	52	4,825	5,569
Nf121	3	long	M	48		A1	1	D1	morning	1	0,65	13	48	4,968	5,909
Nf121	5	long	F	69	37	A1	1	D1	morning	1	1	20	69	5,019	5,698
Nf121	6	long	M	53		A1	1	D1	morning	1	0,9	18	53	4,89	6,231
Nf121	8	long	F	62	98	A1	1	D1	morning	1	0,95	19	62	4,882	6,386
Nf121	9	long	M	49		A1	1	D1	morning	1	0,95	19	49	4,965	5,682
Nf121	10	long	M	51		A1	1	D1	morning	1	1	20	51	4,529	6,094
Nf121	11	long	F	76	58	A1	1	D1	morning	1	1	20	76	4,832	4,983
Nf121	12	long	M	48		A1	1	D1	morning	1	0,95	19	48	5,04	5,309
Nf121	13	long	M	48		A1	1	D1	morning	1	1	20	48	4,962	5,515
Nf121	14	long	M	49		A1	1	D1	morning	1	0,9	18	49	4,782	5,326
Nf121	15	long	F	76	53	A1	1	D1	morning	1	0,9	18	76	4,693	5,533
Nf121	16	long	M	51		A1	1	D1	morning	1	0,85	17	51	4,808	5,13
Nf121	19	long	M			A1	1	D1	morning	1	0,65	13		5,009	4,453
Nf121	20	long	F	62	103	A1	1	D1	morning	1	0,75	15	62	5,072	5,2
Nf121	21	long	F	66	38	A1	1	D1	morning	1	0,8	16	66	4,925	5,832
Nf121	23	long	M	48		A1	1	D1	morning	1	1	20	48	4,976	6,255
Nf121	24	long	M	76		A1	1	D1	morning	1	1	20	76	5,175	5,206
GRZ	1	GRZ	F	85	26	A1	1	D1	morning	1	0,7	14	85	4,599	6,209
GRZ	2	GRZ	M			A1	1	D1	morning	1	0,6	12		4,889	5,438
GRZ	3	GRZ	M	48		A1	1	D1	morning	1	0,8	16	48	4,674	6,184
GRZ	6	GRZ	M	48		A1	1	D1	morning	1	0,55	11	48	4,98	5,704
GRZ	8	GRZ	M	48		A1	1	D1	morning	1	0,3	6	48	4,775	5,589
GRZ	9	GRZ	M	48		A1	1	D1	morning	1	0,9	18	48	4,847	5,352
GRZ	10	GRZ	M	48		A1	1	D1	morning	1	0,9	18	48	4,917	5,368
GRZ	11	GRZ	F	76	75	A1	1	D1	morning	1	1	20	76	4,882	5,285
GRZ	12	GRZ	M	48		A1	1	D1	morning	1	1	20	48	5,199	4,988
GRZ	13	GRZ	F	69	49	A1	1	D1	morning	1	0,95	19	69	5,232	4,525
GRZ	14	GRZ	F	85	7	A1	1	D1	morning	1	0,55	11	85	4,964	5,667
GRZ	15	GRZ	M	48		A1	1	D1	morning	1	0,95	19	48	4,777	5,045
GRZ	16	GRZ	M	48		A1	1	D1	morning	1	0,65	13	48	4,954	5,966
GRZ	17	GRZ	F	78	9	A1	1	D1	morning	1	0,95	19	78	4,832	4,988
GRZ	19	GRZ	M	48		A1	1	D1	morning	1	0,9	18	48	4,891	5,347
GRZ	20	GRZ	M	48		A1	1	D1	morning	1	0,95	19	48	4,959	5,276
GRZ	21	GRZ	M	48		A1	1	D1	morning	1	1	20	48	4,738	5,964
GRZ	22	GRZ	M	48		A1	1	D1	morning	1	0,6	12	48	4,865
GRZ	26	GRZ	M	48		A1	1	D1	morning	1	0,9	18	48	5,255	5,183
GRZ	27	GRZ	M	51		A1	1	D1	morning	1	0,25	5	51	5,159	5,991
GRZ	28	GRZ	F	69	135	A1	1	D1	morning	1	1	20	69	4,638	5,503
GRZ	29	GRZ	M	48		A1	1	D1	morning	1	0,65	13	48	4,591	4,798
GRZ	30	GRZ	M	48		A1	1	D1	morning	1	0,7	14	48	5,034	4,593
GRZ	31	GRZ	F	94	2	A1	1	D1	morning	1	0,65	13	94	4,749
Nf222	2	short	M	62		A2	1	D1	afternoon	2	1	20	62	4,779	5,227
Nf222	4	short	F	69	79	A2	1	D1	afternoon	2	1	20	69	4,916	6,114
Nf222	6	short	F	57	52	A2	1	D1	afternoon	2	0,6	12	57	4,953	5,959
Nf222	8	short	M	48		A2	1	D1	afternoon	2	1	20	48	5,095	6,013
Nf222	9	short	F	66	82	A2	1	D1	afternoon	2	0,9	18	66	4,687	5,875
Nf222	10	short	M	57		A2	1	D1	afternoon	2	0,6	12	57	5,301	5,345
Nf222	11	short	F	66	75	A2	1	D1	afternoon	2	0,8	16	66	5,337	5,61
Nf222	14	short	M	48		A2	1	D1	afternoon	2	1	20	48	4,989	6,818
Nf222	18	short	F	76	55	A2	1	D1	afternoon	2	0,95	19	76	4,958	6,605
Nf222	19	short	F	49	19	A2	1	D1	afternoon	2	0,5	10	49	4,747	6,614
Nf222	22	short	M	48		A2	1	D1	afternoon	2	1	20	48	5,11	5,569
Nf222	23	short	F	90	4	A2	1	D1	afternoon	2	1	20	90	5,361	5,991
Nf222	24	short	F	62	142	A2	1	D1	afternoon	2	0,95	19	62	4,668	6,422
Nf222	26	short	F	59	3	A2	1	D1	afternoon	2	0,85	17	59	4,888	5,842
Nf222	27	short	F	64	89	A2	1	D1	afternoon	2	0,95	19	64	5,574	5,229
Nf222	28	short	M	52		A2	1	D1	afternoon	2	0,75	15	52	5,204	6,343
Nf222	30	short	F	64	42	A2	1	D1	afternoon	2	0,9	18	64	5,314	5,516
Nf222	35	short	M	48		A2	1	D1	afternoon	2	0,9	18	48	5,446	5,883
Nf222	36	short	M	55		A2	1	D1	afternoon	2	0,95	19	55	5,107	6,175
Nf222	42	short	M	57		A2	1	D1	afternoon	2	0,95	19	57	5,292	5,988
Nf222	43	short	F	62	124	A2	1	D1	afternoon	2	1	20	62	5,149	5,899
Nf222	45	short	M	80		A2	1	D1	afternoon	2	1	20	80	4,819	6,717
Nf222	46	short	F	59	45	A2	1	D1	afternoon	2	0,7	14	59	5,305	6,828
Nf222	47	short	F	64	28	A2	1	D1	afternoon	2	0,5	10	64	5,271	5,912
Nf222	48	short	M	51		A2	1	D1	afternoon	2	0,55	11	51	5,615	6,026
Nf222	50	short	M	59		A2	1	D1	afternoon	2	0,95	19	59	4,886	6,054
Nf222	52	short	F	71	73	A2	1	D1	afternoon	2	0,95	19	71	4,904	4,955
Nf222	53	short	M	53		A2	1	D1	afternoon	2	1	20	53	4,755	6,16
Nf414	1	short	M	71		A2	1	D1	afternoon	2	0,75	15	71	5,051	6,416
Nf414	2	short	M	78		A2	1	D1	afternoon	2	0,95	19	78	4,828	6,063
Nf414	6	short	F	62	105	A2	1	D1	afternoon	2	0,8	16	62	4,76	5,27
Nf414	7	short	F	64	129	A2	1	D1	afternoon	2	1	20	64	5,224	4,746
Nf414	9	short	M	48		A2	1	D1	afternoon	2	1	20	48	5,036	5,363
Nf414	11	short	F	76	104	A2	1	D1	afternoon	2	0,8	16	76	5,037	6,646
Nf414	12	short	M	82		A2	1	D1	afternoon	2	0,85	17	82	4,445	4,455
Nf414	14	short	M	55		A2	1	D1	afternoon	2	1	20	55	4,615	5,482
Nf414	15	short	F	59	70	A2	1	D1	afternoon	2	0,8	16	59	4,986	5,746
Nf414	16	short	F	62	122	A2	1	D1	afternoon	2	0,2	4	62	5,166	5,506
Nf414	17	short	F	64	125	A2	1	D1	afternoon	2	0,9	18	64	4,894	5,013
Nf414	18	short	M	52		A2	1	D1	afternoon	2	0,65	13	52	4,775	6,059
Nf414	19	short	M	50		A2	1	D1	afternoon	2	1	20	50	4,929	5,388
Nf414	20	short	F	62	162	A2	1	D1	afternoon	2	0,35	7	62	4,859	6,133
Nf414	21	short	F	64	75	A2	1	D1	afternoon	2	0,85	17	64	4,722	5,595
Nf414	22	short	M	59		A2	1	D1	afternoon	2	0,85	17	59	4,808	5,853
Nf414	23	short	M	57		A2	1	D1	afternoon	2	0,7	14	57	4,945	6,102
Nf414	24	short	M	59		A2	1	D1	afternoon	2	0,95	19	59	4,985	6,258
Nf414	25	short	M	52		A2	1	D1	afternoon	2	0,6	12	52	5,266	6,429
Nf414	26	short	F	62	134	A2	1	D1	afternoon	2	0,45	9	62	4,744	5,696
Nf414	27	short	F	59	105	A2	1	D1	afternoon	2	0,45	9	59	5,039	6,066
Nf414	28	short	F	78	113	A2	1	D1	afternoon	2	0,45	9	78	4,41	6,139
Nf414	29	short	F	69	124	A2	1	D1	afternoon	2	0,95	19	69	5,049	5,687
Nf414	33	short	M	52		A2	1	D1	afternoon	2	0,65	13	52	4,894	5,911
Nf2	1	long	F	76	40	A2	1	D1	afternoon	2	1	20	76	4,836	5,668
Nf2	2	long	M	48		A2	1	D1	afternoon	2	1	20	48	5,155	6,612
Nf2	5	long	M	48		A2	1	D1	afternoon	2	1	20	48	5,251	6,171
Nf2	7	long	M	55		A2	1	D1	afternoon	2	0,7	14	55	4,916	4,659
Nf2	8	long	F	80	24	A2	1	D1	afternoon	2	1	20	80	5,287	6,518
Nf2	9	long	M	64		A2	1	D1	afternoon	2	1	20	64	5,12	6,282
Nf2	11	long	F	85	43	A2	1	D1	afternoon	2	0,75	15	85	4,954	5,909
Nf2	12	long	F	71	108	A2	1	D1	afternoon	2	1	20	71	4,721	6,288
Nf2	13	long	F	71	37	A2	1	D1	afternoon	2	1	20	71	4,965	5,797
Nf2	14	long	F	80	1	A2	1	D1	afternoon	2	0,55	11	80	4,853	6,622
Nf2	16	long	M	57		A2	1	D1	afternoon	2	1	20	57	4,798	5,139
Nf2	17	long	F	80	24	A2	1	D1	afternoon	2	1	20	80	4,965	5,052
Nf2	20	long	F	71	66	A2	1	D1	afternoon	2	1	20	71	4,975	5,512
Nf2	21	long	M	48		A2	1	D1	afternoon	2	0,95	19	48	5,361	5,762
Nf2	22	long	M	59		A2	1	D1	afternoon	2	0,95	19	59	4,908	6,208
Nf2	24	long	M	48		A2	1	D1	afternoon	2	0,95	19	48	5,044	5,92
Nf2	27	long	M	50		A2	1	D1	afternoon	2	1	20	50	4,887	6,024
Nf2	28	long	M	51		A2	1	D1	afternoon	2	0,9	18	51	4,896	5,662
Nf2	29	long	F	76	29	A2	1	D1	afternoon	2	1	20	76	4,927	6,322
Nf2	30	long	M	55		A2	1	D1	afternoon	2	0,75	15	55	5,117	5,658
Nf2	31	long	F	85	25	A2	1	D1	afternoon	2	0,95	19	85	5,541	5,417
Nf2	34	long	F	64	31	A2	1	D1	afternoon	2	1	20	64	5,117	6,413
Nf2	35	long	F	71	71	A2	1	D1	afternoon	2	1	20	71	4,892	5,903
Nf2	36	long	M	48		A2	1	D1	afternoon	2	1	20	48	4,984	6,475
Nf2	37	long	F	71	84	A2	1	D1	afternoon	2	1	20	71	4,975	6,555
Nf2	38	long	M	57		A2	1	D1	afternoon	2	1	20	57	4,793	6,22
Nf2	40	long	M	49		A2	1	D1	afternoon	2	1	20	49	4,931	6,247
Nf121	1	long	M	52		A2	1	D1	afternoon	2	0,5	10	52	4,825	5,569
Nf121	3	long	M	48		A2	1	D1	afternoon	2	1	20	48	4,968	5,909
Nf121	5	long	F	69	37	A2	1	D1	afternoon	2	1	20	69	5,019	5,698
Nf121	6	long	M	53		A2	1	D1	afternoon	2	1	20	53	4,89	6,231
Nf121	8	long	F	62	98	A2	1	D1	afternoon	2	0,95	19	62	4,882	6,386
Nf121	9	long	M	49		A2	1	D1	afternoon	2	1	20	49	4,965	5,682
Nf121	10	long	M	51		A2	1	D1	afternoon	2	1	20	51	4,529	6,094
Nf121	11	long	F	76	58	A2	1	D1	afternoon	2	0,9	18	76	4,832	4,983
Nf121	12	long	M	48		A2	1	D1	afternoon	2	0,7	14	48	5,04	5,309
Nf121	13	long	M	48		A2	1	D1	afternoon	2	1	20	48	4,962	5,515
Nf121	14	long	M	49		A2	1	D1	afternoon	2	1	20	49	4,782	5,326
Nf121	15	long	F	76	53	A2	1	D1	afternoon	2	0,85	17	76	4,693	5,533
Nf121	16	long	M	51		A2	1	D1	afternoon	2	1	20	51	4,808	5,13
Nf121	19	long	M			A2	1	D1	afternoon	2	0,25	5		5,009	4,453
Nf121	20	long	F	62	103	A2	1	D1	afternoon	2	1	20	62	5,072	5,2
Nf121	21	long	F	66	38	A2	1	D1	afternoon	2	1	20	66	4,925	5,832
Nf121	23	long	M	48		A2	1	D1	afternoon	2	1	20	48	4,976	6,255
Nf121	24	long	M	76		A2	1	D1	afternoon	2	1	20	76	5,175	5,206
GRZ	1	GRZ	F	85	26	A2	1	D1	afternoon	2	0,55	11	85	4,599	6,209
GRZ	2	GRZ	M			A2	1	D1	afternoon	2	0,7	14		4,889	5,438
GRZ	3	GRZ	M	48		A2	1	D1	afternoon	2	0,95	19	48	4,674	6,184
GRZ	6	GRZ	M	48		A2	1	D1	afternoon	2	0,3	6	48	4,98	5,704
GRZ	8	GRZ	M	48		A2	1	D1	afternoon	2	0,15	3	48	4,775	5,589
GRZ	9	GRZ	M	48		A2	1	D1	afternoon	2	0,9	18	48	4,847	5,352
GRZ	10	GRZ	M	48		A2	1	D1	afternoon	2	0,85	17	48	4,917	5,368
GRZ	11	GRZ	F	76	75	A2	1	D1	afternoon	2	1	20	76	4,882	5,285
GRZ	12	GRZ	M	48		A2	1	D1	afternoon	2	1	20	48	5,199	4,988
GRZ	13	GRZ	F	69	49	A2	1	D1	afternoon	2	0,95	19	69	5,232	4,525
GRZ	14	GRZ	F	85	7	A2	1	D1	afternoon	2	0,6	12	85	4,964	5,667
GRZ	15	GRZ	M	48		A2	1	D1	afternoon	2	0,9	18	48	4,777	5,045
GRZ	16	GRZ	M	48		A2	1	D1	afternoon	2	0,85	17	48	4,954	5,966
GRZ	17	GRZ	F	78	9	A2	1	D1	afternoon	2	0,9	18	78	4,832	4,988
GRZ	19	GRZ	M	48		A2	1	D1	afternoon	2	0,65	13	48	4,891	5,347
GRZ	20	GRZ	M	48		A2	1	D1	afternoon	2	0,95	19	48	4,959	5,276
GRZ	21	GRZ	M	48		A2	1	D1	afternoon	2	0,8	16	48	4,738	5,964
GRZ	22	GRZ	M	48		A2	1	D1	afternoon	2	0,7	14	48	4,865
GRZ	26	GRZ	M	48		A2	1	D1	afternoon	2	0,85	17	48	5,255	5,183
GRZ	27	GRZ	M	51		A2	1	D1	afternoon	2	0,45	9	51	5,159	5,991
GRZ	28	GRZ	F	69	135	A2	1	D1	afternoon	2	0,95	19	69	4,638	5,503
GRZ	29	GRZ	M	48		A2	1	D1	afternoon	2	0,6	12	48	4,591	4,798
GRZ	30	GRZ	M	48		A2	1	D1	afternoon	2	0,65	13	48	5,034	4,593
GRZ	31	GRZ	F	94	2	A2	1	D1	afternoon	2	0,7	14	94	4,749
Nf222	2	short	M	62		A3	1	D1	evening	3	0,95	19	62	4,779	5,227
Nf222	4	short	F	69	79	A3	1	D1	evening	3	1	20	69	4,916	6,114
Nf222	6	short	F	57	52	A3	1	D1	evening	3	0,8	16	57	4,953	5,959
Nf222	8	short	M	48		A3	1	D1	evening	3	0,8	16	48	5,095	6,013
Nf222	9	short	F	66	82	A3	1	D1	evening	3	1	20	66	4,687	5,875
Nf222	10	short	M	57		A3	1	D1	evening	3	0,8	16	57	5,301	5,345
Nf222	11	short	F	66	75	A3	1	D1	evening	3	0,55	11	66	5,337	5,61
Nf222	14	short	M	48		A3	1	D1	evening	3	0,9	18	48	4,989	6,818
Nf222	18	short	F	76	55	A3	1	D1	evening	3	1	20	76	4,958	6,605
Nf222	19	short	F	49	19	A3	1	D1	evening	3	0,25	5	49	4,747	6,614
Nf222	22	short	M	48		A3	1	D1	evening	3	0,7	14	48	5,11	5,569
Nf222	23	short	F	90	4	A3	1	D1	evening	3	1	20	90	5,361	5,991
Nf222	24	short	F	62	142	A3	1	D1	evening	3	0,75	15	62	4,668	6,422
Nf222	26	short	F	59	3	A3	1	D1	evening	3	0,9	18	59	4,888	5,842
Nf222	27	short	F	64	89	A3	1	D1	evening	3	0,9	18	64	5,574	5,229
Nf222	28	short	M	52		A3	1	D1	evening	3	0,95	19	52	5,204	6,343
Nf222	30	short	F	64	42	A3	1	D1	evening	3	1	20	64	5,314	5,516
Nf222	35	short	M	48		A3	1	D1	evening	3	0,8	16	48	5,446	5,883
Nf222	36	short	M	55		A3	1	D1	evening	3	1	20	55	5,107	6,175
Nf222	42	short	M	57		A3	1	D1	evening	3	0,85	17	57	5,292	5,988
Nf222	43	short	F	62	124	A3	1	D1	evening	3	1	20	62	5,149	5,899
Nf222	45	short	M	80		A3	1	D1	evening	3	0,95	19	80	4,819	6,717
Nf222	46	short	F	59	45	A3	1	D1	evening	3	0,7	14	59	5,305	6,828
Nf222	47	short	F	64	28	A3	1	D1	evening	3	0,05	1	64	5,271	5,912
Nf222	48	short	M	51		A3	1	D1	evening	3	0,45	9	51	5,615	6,026
Nf222	50	short	M	59		A3	1	D1	evening	3	0,85	17	59	4,886	6,054
Nf222	52	short	F	71	73	A3	1	D1	evening	3	0,8	16	71	4,904	4,955
Nf222	53	short	M	53		A3	1	D1	evening	3	1	20	53	4,755	6,16
Nf414	1	short	M	71		A3	1	D1	evening	3	0,7	14	71	5,051	6,416
Nf414	2	short	M	78		A3	1	D1	evening	3	0,85	17	78	4,828	6,063
Nf414	6	short	F	62	105	A3	1	D1	evening	3	0,5	10	62	4,76	5,27
Nf414	7	short	F	64	129	A3	1	D1	evening	3	0,85	17	64	5,224	4,746
Nf414	9	short	M	48		A3	1	D1	evening	3	0,7	14	48	5,036	5,363
Nf414	11	short	F	76	104	A3	1	D1	evening	3	0,95	19	76	5,037	6,646
Nf414	12	short	M	82		A3	1	D1	evening	3	0,95	19	82	4,445	4,455
Nf414	14	short	M	55		A3	1	D1	evening	3	0,85	17	55	4,615	5,482
Nf414	15	short	F	59	70	A3	1	D1	evening	3	0,65	13	59	4,986	5,746
Nf414	16	short	F	62	122	A3	1	D1	evening	3	0,25	5	62	5,166	5,506
Nf414	17	short	F	64	125	A3	1	D1	evening	3	0,95	19	64	4,894	5,013
Nf414	18	short	M	52		A3	1	D1	evening	3	0,55	11	52	4,775	6,059
Nf414	19	short	M	50		A3	1	D1	evening	3	0,6	12	50	4,929	5,388
Nf414	20	short	F	62	162	A3	1	D1	evening	3	0,55	11	62	4,859	6,133
Nf414	21	short	F	64	75	A3	1	D1	evening	3	0,9	18	64	4,722	5,595
Nf414	22	short	M	59		A3	1	D1	evening	3	0,9	18	59	4,808	5,853
Nf414	23	short	M	57		A3	1	D1	evening	3	0,75	15	57	4,945	6,102
Nf414	24	short	M	59		A3	1	D1	evening	3	0,45	9	59	4,985	6,258
Nf414	25	short	M	52		A3	1	D1	evening	3	0,65	13	52	5,266	6,429
Nf414	26	short	F	62	134	A3	1	D1	evening	3	0,85	17	62	4,744	5,696
Nf414	27	short	F	59	105	A3	1	D1	evening	3	0,9	18	59	5,039	6,066
Nf414	28	short	F	78	113	A3	1	D1	evening	3	0,45	9	78	4,41	6,139
Nf414	29	short	F	69	124	A3	1	D1	evening	3	0,95	19	69	5,049	5,687
Nf414	33	short	M	52		A3	1	D1	evening	3	0,65	13	52	4,894	5,911
Nf2	1	long	F	76	40	A3	1	D1	evening	3	1	20	76	4,836	5,668
Nf2	2	long	M	48		A3	1	D1	evening	3	1	20	48	5,155	6,612
Nf2	5	long	M	48		A3	1	D1	evening	3	0,95	19	48	5,251	6,171
Nf2	7	long	M	55		A3	1	D1	evening	3	0,5	10	55	4,916	4,659
Nf2	8	long	F	80	24	A3	1	D1	evening	3	0,95	19	80	5,287	6,518
Nf2	9	long	M	64		A3	1	D1	evening	3	0,9	18	64	5,12	6,282
Nf2	11	long	F	85	43	A3	1	D1	evening	3	0,95	19	85	4,954	5,909
Nf2	12	long	F	71	108	A3	1	D1	evening	3	1	20	71	4,721	6,288
Nf2	13	long	F	71	37	A3	1	D1	evening	3	1	20	71	4,965	5,797
Nf2	14	long	F	80	1	A3	1	D1	evening	3	0,85	17	80	4,853	6,622
Nf2	16	long	M	57		A3	1	D1	evening	3	1	20	57	4,798	5,139
Nf2	17	long	F	80	24	A3	1	D1	evening	3	0,95	19	80	4,965	5,052
Nf2	20	long	F	71	66	A3	1	D1	evening	3	1	20	71	4,975	5,512
Nf2	21	long	M	48		A3	1	D1	evening	3	0,9	18	48	5,361	5,762
Nf2	22	long	M	59		A3	1	D1	evening	3	0,6	12	59	4,908	6,208
Nf2	24	long	M	48		A3	1	D1	evening	3	0,95	19	48	5,044	5,92
Nf2	27	long	M	50		A3	1	D1	evening	3	0,8	16	50	4,887	6,024
Nf2	28	long	M	51		A3	1	D1	evening	3	0,7	14	51	4,896	5,662
Nf2	29	long	F	76	29	A3	1	D1	evening	3	1	20	76	4,927	6,322
Nf2	30	long	M	55		A3	1	D1	evening	3	0,55	11	55	5,117	5,658
Nf2	31	long	F	85	25	A3	1	D1	evening	3	0,3	6	85	5,541	5,417
Nf2	34	long	F	64	31	A3	1	D1	evening	3	1	20	64	5,117	6,413
Nf2	35	long	F	71	71	A3	1	D1	evening	3	1	20	71	4,892	5,903
Nf2	36	long	M	48		A3	1	D1	evening	3	1	20	48	4,984	6,475
Nf2	37	long	F	71	84	A3	1	D1	evening	3	0,75	15	71	4,975	6,555
Nf2	38	long	M	57		A3	1	D1	evening	3	0,9	18	57	4,793	6,22
Nf2	40	long	M	49		A3	1	D1	evening	3	1	20	49	4,931	6,247
Nf121	1	long	M	52		A3	1	D1	evening	3	1	20	52	4,825	5,569
Nf121	3	long	M	48		A3	1	D1	evening	3	0,8	16	48	4,968	5,909
Nf121	5	long	F	69	37	A3	1	D1	evening	3	0,75	15	69	5,019	5,698
Nf121	6	long	M	53		A3	1	D1	evening	3	0,95	19	53	4,89	6,231
Nf121	8	long	F	62	98	A3	1	D1	evening	3	1	20	62	4,882	6,386
Nf121	9	long	M	49		A3	1	D1	evening	3	0,95	19	49	4,965	5,682
Nf121	10	long	M	51		A3	1	D1	evening	3	1	20	51	4,529	6,094
Nf121	11	long	F	76	58	A3	1	D1	evening	3	0,95	19	76	4,832	4,983
Nf121	12	long	M	48		A3	1	D1	evening	3	0,5	10	48	5,04	5,309
Nf121	13	long	M	48		A3	1	D1	evening	3	1	20	48	4,962	5,515
Nf121	14	long	M	49		A3	1	D1	evening	3	1	20	49	4,782	5,326
Nf121	15	long	F	76	53	A3	1	D1	evening	3	0,95	19	76	4,693	5,533
Nf121	16	long	M	51		A3	1	D1	evening	3	0,9	18	51	4,808	5,13
Nf121	19	long	M			A3	1	D1	evening	3	1	20		5,009	4,453
Nf121	20	long	F	62	103	A3	1	D1	evening	3	1	20	62	5,072	5,2
Nf121	21	long	F	66	38	A3	1	D1	evening	3	0,8	16	66	4,925	5,832
Nf121	23	long	M	48		A3	1	D1	evening	3	1	20	48	4,976	6,255
Nf121	24	long	M	76		A3	1	D1	evening	3	1	20	76	5,175	5,206
GRZ	1	GRZ	F	85	26	A3	1	D1	evening	3	0,5	10	85	4,599	6,209
GRZ	2	GRZ	M			A3	1	D1	evening	3	0,85	17		4,889	5,438
GRZ	3	GRZ	M	48		A3	1	D1	evening	3	0,95	19	48	4,674	6,184
GRZ	6	GRZ	M	48		A3	1	D1	evening	3	0,5	10	48	4,98	5,704
GRZ	8	GRZ	M	48		A3	1	D1	evening	3	0,25	5	48	4,775	5,589
GRZ	9	GRZ	M	48		A3	1	D1	evening	3	0,8	16	48	4,847	5,352
GRZ	10	GRZ	M	48		A3	1	D1	evening	3	0,95	19	48	4,917	5,368
GRZ	11	GRZ	F	76	75	A3	1	D1	evening	3	0,85	17	76	4,882	5,285
GRZ	12	GRZ	M	48		A3	1	D1	evening	3	0,85	17	48	5,199	4,988
GRZ	13	GRZ	F	69	49	A3	1	D1	evening	3	0,95	19	69	5,232	4,525
GRZ	14	GRZ	F	85	7	A3	1	D1	evening	3	0,8	16	85	4,964	5,667
GRZ	15	GRZ	M	48		A3	1	D1	evening	3	0,95	19	48	4,777	5,045
GRZ	16	GRZ	M	48		A3	1	D1	evening	3	1	20	48	4,954	5,966
GRZ	17	GRZ	F	78	9	A3	1	D1	evening	3	0,8	16	78	4,832	4,988
GRZ	19	GRZ	M	48		A3	1	D1	evening	3	0,35	7	48	4,891	5,347
GRZ	20	GRZ	M	48		A3	1	D1	evening	3	0,85	17	48	4,959	5,276
GRZ	21	GRZ	M	48		A3	1	D1	evening	3	1	20	48	4,738	5,964
GRZ	22	GRZ	M	48		A3	1	D1	evening	3	1	20	48	4,865
GRZ	26	GRZ	M	48		A3	1	D1	evening	3	0,55	11	48	5,255	5,183
GRZ	27	GRZ	M	51		A3	1	D1	evening	3	0,1	2	51	5,159	5,991
GRZ	28	GRZ	F	69	135	A3	1	D1	evening	3	0,9	18	69	4,638	5,503
GRZ	29	GRZ	M	48		A3	1	D1	evening	3	0,35	7	48	4,591	4,798
GRZ	30	GRZ	M	48		A3	1	D1	evening	3	0,8	16	48	5,034	4,593
GRZ	31	GRZ	F	94	2	A3	1	D1	evening	3	0,55	11	94	4,749
Nf222	2	short	M	62		A4	2	D2	morning	1	1	20	62	4,779	5,227
Nf222	4	short	F	69	79	A4	2	D2	morning	1	1	20	69	4,916	6,114
Nf222	6	short	F	57	52	A4	2	D2	morning	1	0,6	12	57	4,953	5,959
Nf222	8	short	M	48		A4	2	D2	morning	1	1	20	48	5,095	6,013
Nf222	9	short	F	66	82	A4	2	D2	morning	1	1	20	66	4,687	5,875
Nf222	10	short	M	57		A4	2	D2	morning	1	1	20	57	5,301	5,345
Nf222	11	short	F	66	75	A4	2	D2	morning	1	0,7	14	66	5,337	5,61
Nf222	14	short	M	48		A4	2	D2	morning	1	0,95	19	48	4,989	6,818
Nf222	18	short	F	76	55	A4	2	D2	morning	1	1	20	76	4,958	6,605
Nf222	19	short	F	49	19	A4	2	D2	morning	1	1	20	49	4,747	6,614
Nf222	22	short	M	48		A4	2	D2	morning	1	0,9	18	48	5,11	5,569
Nf222	23	short	F	90	4	A4	2	D2	morning	1	0,15	3	90	5,361	5,991
Nf222	24	short	F	62	142	A4	2	D2	morning	1	0,8	16	62	4,668	6,422
Nf222	26	short	F	59	3	A4	2	D2	morning	1	0,6	12	59	4,888	5,842
Nf222	27	short	F	64	89	A4	2	D2	morning	1	1	20	64	5,574	5,229
Nf222	28	short	M	52		A4	2	D2	morning	1	0,95	19	52	5,204	6,343
Nf222	30	short	F	64	42	A4	2	D2	morning	1	0,95	19	64	5,314	5,516
Nf222	35	short	M	48		A4	2	D2	morning	1	0,85	17	48	5,446	5,883
Nf222	36	short	M	55		A4	2	D2	morning	1	0,95	19	55	5,107	6,175
Nf222	42	short	M	57		A4	2	D2	morning	1	1	20	57	5,292	5,988
Nf222	43	short	F	62	124	A4	2	D2	morning	1	1	20	62	5,149	5,899
Nf222	45	short	M	80		A4	2	D2	morning	1	0,9	18	80	4,819	6,717
Nf222	46	short	F	59	45	A4	2	D2	morning	1	0,8	16	59	5,305	6,828
Nf222	47	short	F	64	28	A4	2	D2	morning	1	0,6	12	64	5,271	5,912
Nf222	48	short	M	51		A4	2	D2	morning	1	0,75	15	51	5,615	6,026
Nf222	50	short	M	59		A4	2	D2	morning	1	0,95	19	59	4,886	6,054
Nf222	52	short	F	71	73	A4	2	D2	morning	1	0,95	19	71	4,904	4,955
Nf222	53	short	M	53		A4	2	D2	morning	1	0,9	18	53	4,755	6,16
Nf414	1	short	M	71		A4	2	D2	morning	1	0,8	16	71	5,051	6,416
Nf414	2	short	M	78		A4	2	D2	morning	1	1	20	78	4,828	6,063
Nf414	6	short	F	62	105	A4	2	D2	morning	1	0,9	18	62	4,76	5,27
Nf414	7	short	F	64	129	A4	2	D2	morning	1	1	20	64	5,224	4,746
Nf414	9	short	M	48		A4	2	D2	morning	1	0,9	18	48	5,036	5,363
Nf414	11	short	F	76	104	A4	2	D2	morning	1	0,95	19	76	5,037	6,646
Nf414	12	short	M	82		A4	2	D2	morning	1	0,75	15	82	4,445	4,455
Nf414	14	short	M	55		A4	2	D2	morning	1	0,95	19	55	4,615	5,482
Nf414	15	short	F	59	70	A4	2	D2	morning	1	0,75	15	59	4,986	5,746
Nf414	16	short	F	62	122	A4	2	D2	morning	1	1	20	62	5,166	5,506
Nf414	17	short	F	64	125	A4	2	D2	morning	1	1	20	64	4,894	5,013
Nf414	18	short	M	52		A4	2	D2	morning	1	0,85	17	52	4,775	6,059
Nf414	19	short	M	50		A4	2	D2	morning	1	0,7	14	50	4,929	5,388
Nf414	20	short	F	62	162	A4	2	D2	morning	1	0,8	16	62	4,859	6,133
Nf414	21	short	F	64	75	A4	2	D2	morning	1	0,95	19	64	4,722	5,595
Nf414	22	short	M	59		A4	2	D2	morning	1	0,85	17	59	4,808	5,853
Nf414	23	short	M	57		A4	2	D2	morning	1	1	20	57	4,945	6,102
Nf414	24	short	M	59		A4	2	D2	morning	1	0,7	14	59	4,985	6,258
Nf414	25	short	M	52		A4	2	D2	morning	1	0,7	14	52	5,266	6,429
Nf414	26	short	F	62	134	A4	2	D2	morning	1	1	20	62	4,744	5,696
Nf414	27	short	F	59	105	A4	2	D2	morning	1	0,7	14	59	5,039	6,066
Nf414	28	short	F	78	113	A4	2	D2	morning	1	0,65	13	78	4,41	6,139
Nf414	29	short	F	69	124	A4	2	D2	morning	1	0,95	19	69	5,049	5,687
Nf414	33	short	M	52		A4	2	D2	morning	1	0,55	11	52	4,894	5,911
Nf2	1	long	F	76	40	A4	2	D2	morning	1	1	20	76	4,836	5,668
Nf2	2	long	M	48		A4	2	D2	morning	1	0,95	19	48	5,155	6,612
Nf2	5	long	M	48		A4	2	D2	morning	1	0,95	19	48	5,251	6,171
Nf2	7	long	M	55		A4	2	D2	morning	1	0,4	8	55	4,916	4,659
Nf2	8	long	F	80	24	A4	2	D2	morning	1	1	20	80	5,287	6,518
Nf2	9	long	M	64		A4	2	D2	morning	1	0,95	19	64	5,12	6,282
Nf2	11	long	F	85	43	A4	2	D2	morning	1	0,95	19	85	4,954	5,909
Nf2	12	long	F	71	108	A4	2	D2	morning	1	1	20	71	4,721	6,288
Nf2	13	long	F	71	37	A4	2	D2	morning	1	1	20	71	4,965	5,797
Nf2	14	long	F	80	1	A4	2	D2	morning	1	0,7	14	80	4,853	6,622
Nf2	16	long	M	57		A4	2	D2	morning	1	0,9	18	57	4,798	5,139
Nf2	17	long	F	80	24	A4	2	D2	morning	1	0,95	19	80	4,965	5,052
Nf2	20	long	F	71	66	A4	2	D2	morning	1	0,95	19	71	4,975	5,512
Nf2	21	long	M	48		A4	2	D2	morning	1	0,95	19	48	5,361	5,762
Nf2	22	long	M	59		A4	2	D2	morning	1	0,85	17	59	4,908	6,208
Nf2	24	long	M	48		A4	2	D2	morning	1	0,95	19	48	5,044	5,92
Nf2	27	long	M	50		A4	2	D2	morning	1	1	20	50	4,887	6,024
Nf2	28	long	M	51		A4	2	D2	morning	1	0,8	16	51	4,896	5,662
Nf2	29	long	F	76	29	A4	2	D2	morning	1	1	20	76	4,927	6,322
Nf2	30	long	M	55		A4	2	D2	morning	1	0,95	19	55	5,117	5,658
Nf2	31	long	F	85	25	A4	2	D2	morning	1	0,2	4	85	5,541	5,417
Nf2	34	long	F	64	31	A4	2	D2	morning	1	0,85	17	64	5,117	6,413
Nf2	35	long	F	71	71	A4	2	D2	morning	1	1	20	71	4,892	5,903
Nf2	36	long	M	48		A4	2	D2	morning	1	1	20	48	4,984	6,475
Nf2	37	long	F	71	84	A4	2	D2	morning	1	0,65	13	71	4,975	6,555
Nf2	38	long	M	57		A4	2	D2	morning	1	0,6	12	57	4,793	6,22
Nf2	40	long	M	49		A4	2	D2	morning	1	0,95	19	49	4,931	6,247
Nf121	1	long	M	52		A4	2	D2	morning	1	0,8	16	52	4,825	5,569
Nf121	3	long	M	48		A4	2	D2	morning	1	1	20	48	4,968	5,909
Nf121	5	long	F	69	37	A4	2	D2	morning	1	0,95	19	69	5,019	5,698
Nf121	6	long	M	53		A4	2	D2	morning	1	0,65	13	53	4,89	6,231
Nf121	8	long	F	62	98	A4	2	D2	morning	1	1	20	62	4,882	6,386
Nf121	9	long	M	49		A4	2	D2	morning	1	0,95	19	49	4,965	5,682
Nf121	10	long	M	51		A4	2	D2	morning	1	1	20	51	4,529	6,094
Nf121	11	long	F	76	58	A4	2	D2	morning	1	1	20	76	4,832	4,983
Nf121	12	long	M	48		A4	2	D2	morning	1	0,95	19	48	5,04	5,309
Nf121	13	long	M	48		A4	2	D2	morning	1	1	20	48	4,962	5,515
Nf121	14	long	M	49		A4	2	D2	morning	1	0,9	18	49	4,782	5,326
Nf121	15	long	F	76	53	A4	2	D2	morning	1	1	20	76	4,693	5,533
Nf121	16	long	M	51		A4	2	D2	morning	1	0,75	15	51	4,808	5,13
Nf121	19	long	M			A4	2	D2	morning	1	0,85	17		5,009	4,453
Nf121	20	long	F	62	103	A4	2	D2	morning	1	0,95	19	62	5,072	5,2
Nf121	21	long	F	66	38	A4	2	D2	morning	1	0,9	18	66	4,925	5,832
Nf121	23	long	M	48		A4	2	D2	morning	1	1	20	48	4,976	6,255
Nf121	24	long	M	76		A4	2	D2	morning	1	1	20	76	5,175	5,206
GRZ	1	GRZ	F	85	26	A4	2	D2	morning	1	0,7	14	85	4,599	6,209
GRZ	2	GRZ	M			A4	2	D2	morning	1	0,55	11		4,889	5,438
GRZ	3	GRZ	M	48		A4	2	D2	morning	1	0,95	19	48	4,674	6,184
GRZ	6	GRZ	M	48		A4	2	D2	morning	1	0,65	13	48	4,98	5,704
GRZ	8	GRZ	M	48		A4	2	D2	morning	1	0,4	8	48	4,775	5,589
GRZ	9	GRZ	M	48		A4	2	D2	morning	1	0,95	19	48	4,847	5,352
GRZ	10	GRZ	M	48		A4	2	D2	morning	1	0,95	19	48	4,917	5,368
GRZ	11	GRZ	F	76	75	A4	2	D2	morning	1	1	20	76	4,882	5,285
GRZ	12	GRZ	M	48		A4	2	D2	morning	1	1	20	48	5,199	4,988
GRZ	13	GRZ	F	69	49	A4	2	D2	morning	1	1	20	69	5,232	4,525
GRZ	14	GRZ	F	85	7	A4	2	D2	morning	1	0,95	19	85	4,964	5,667
GRZ	15	GRZ	M	48		A4	2	D2	morning	1	0,85	17	48	4,777	5,045
GRZ	16	GRZ	M	48		A4	2	D2	morning	1	0,75	15	48	4,954	5,966
GRZ	17	GRZ	F	78	9	A4	2	D2	morning	1	0,85	17	78	4,832	4,988
GRZ	19	GRZ	M	48		A4	2	D2	morning	1	0,8	16	48	4,891	5,347
GRZ	20	GRZ	M	48		A4	2	D2	morning	1	0,95	19	48	4,959	5,276
GRZ	21	GRZ	M	48		A4	2	D2	morning	1	0,9	18	48	4,738	5,964
GRZ	22	GRZ	M	48		A4	2	D2	morning	1	0,45	9	48	4,865
GRZ	26	GRZ	M	48		A4	2	D2	morning	1	0,75	15	48	5,255	5,183
GRZ	27	GRZ	M	51		A4	2	D2	morning	1	0,4	8	51	5,159	5,991
GRZ	28	GRZ	F	69	135	A4	2	D2	morning	1	1	20	69	4,638	5,503
GRZ	29	GRZ	M	48		A4	2	D2	morning	1	0,85	17	48	4,591	4,798
GRZ	30	GRZ	M	48		A4	2	D2	morning	1	0,9	18	48	5,034	4,593
GRZ	31	GRZ	F	94	2	A4	2	D2	morning	1	0,6	12	94	4,749
Nf222	2	short	M	62		A5	2	D2	afternoon	2	1	20	62	4,779	5,227
Nf222	4	short	F	69	79	A5	2	D2	afternoon	2	0,85	17	69	4,916	6,114
Nf222	6	short	F	57	52	A5	2	D2	afternoon	2	0,55	11	57	4,953	5,959
Nf222	8	short	M	48		A5	2	D2	afternoon	2	1	20	48	5,095	6,013
Nf222	9	short	F	66	82	A5	2	D2	afternoon	2	0,9	18	66	4,687	5,875
Nf222	10	short	M	57		A5	2	D2	afternoon	2	0,8	16	57	5,301	5,345
Nf222	11	short	F	66	75	A5	2	D2	afternoon	2	0,75	15	66	5,337	5,61
Nf222	14	short	M	48		A5	2	D2	afternoon	2	0,95	19	48	4,989	6,818
Nf222	18	short	F	76	55	A5	2	D2	afternoon	2	1	20	76	4,958	6,605
Nf222	19	short	F	49	19	A5	2	D2	afternoon	2	0,75	15	49	4,747	6,614
Nf222	22	short	M	48		A5	2	D2	afternoon	2	1	20	48	5,11	5,569
Nf222	23	short	F	90	4	A5	2	D2	afternoon	2	0,5	10	90	5,361	5,991
Nf222	24	short	F	62	142	A5	2	D2	afternoon	2	0,95	19	62	4,668	6,422
Nf222	26	short	F	59	3	A5	2	D2	afternoon	2	1	20	59	4,888	5,842
Nf222	27	short	F	64	89	A5	2	D2	afternoon	2	0,9	18	64	5,574	5,229
Nf222	28	short	M	52		A5	2	D2	afternoon	2	0,9	18	52	5,204	6,343
Nf222	30	short	F	64	42	A5	2	D2	afternoon	2	1	20	64	5,314	5,516
Nf222	35	short	M	48		A5	2	D2	afternoon	2	0,9	18	48	5,446	5,883
Nf222	36	short	M	55		A5	2	D2	afternoon	2	0,7	14	55	5,107	6,175
Nf222	42	short	M	57		A5	2	D2	afternoon	2	1	20	57	5,292	5,988
Nf222	43	short	F	62	124	A5	2	D2	afternoon	2	1	20	62	5,149	5,899
Nf222	45	short	M	80		A5	2	D2	afternoon	2	0,95	19	80	4,819	6,717
Nf222	46	short	F	59	45	A5	2	D2	afternoon	2	0,55	11	59	5,305	6,828
Nf222	47	short	F	64	28	A5	2	D2	afternoon	2	0,65	13	64	5,271	5,912
Nf222	48	short	M	51		A5	2	D2	afternoon	2	0,95	19	51	5,615	6,026
Nf222	50	short	M	59		A5	2	D2	afternoon	2	1	20	59	4,886	6,054
Nf222	52	short	F	71	73	A5	2	D2	afternoon	2	0,95	19	71	4,904	4,955
Nf222	53	short	M	53		A5	2	D2	afternoon	2	0,65	13	53	4,755	6,16
Nf414	1	short	M	71		A5	2	D2	afternoon	2	0,85	17	71	5,051	6,416
Nf414	2	short	M	78		A5	2	D2	afternoon	2	1	20	78	4,828	6,063
Nf414	6	short	F	62	105	A5	2	D2	afternoon	2	1	20	62	4,76	5,27
Nf414	7	short	F	64	129	A5	2	D2	afternoon	2	0,95	19	64	5,224	4,746
Nf414	9	short	M	48		A5	2	D2	afternoon	2	0,9	18	48	5,036	5,363
Nf414	11	short	F	76	104	A5	2	D2	afternoon	2	0,85	17	76	5,037	6,646
Nf414	12	short	M	82		A5	2	D2	afternoon	2	0,65	13	82	4,445	4,455
Nf414	14	short	M	55		A5	2	D2	afternoon	2	0,55	11	55	4,615	5,482
Nf414	15	short	F	59	70	A5	2	D2	afternoon	2	0,75	15	59	4,986	5,746
Nf414	16	short	F	62	122	A5	2	D2	afternoon	2	0,5	10	62	5,166	5,506
Nf414	17	short	F	64	125	A5	2	D2	afternoon	2	0,75	15	64	4,894	5,013
Nf414	18	short	M	52		A5	2	D2	afternoon	2	0,85	17	52	4,775	6,059
Nf414	19	short	M	50		A5	2	D2	afternoon	2	0,7	14	50	4,929	5,388
Nf414	20	short	F	62	162	A5	2	D2	afternoon	2	0,4	8	62	4,859	6,133
Nf414	21	short	F	64	75	A5	2	D2	afternoon	2	0,85	17	64	4,722	5,595
Nf414	22	short	M	59		A5	2	D2	afternoon	2	0,8	16	59	4,808	5,853
Nf414	23	short	M	57		A5	2	D2	afternoon	2	0,95	19	57	4,945	6,102
Nf414	24	short	M	59		A5	2	D2	afternoon	2	0,6	12	59	4,985	6,258
Nf414	25	short	M	52		A5	2	D2	afternoon	2	0,45	9	52	5,266	6,429
Nf414	26	short	F	62	134	A5	2	D2	afternoon	2	0,95	19	62	4,744	5,696
Nf414	27	short	F	59	105	A5	2	D2	afternoon	2	0,85	17	59	5,039	6,066
Nf414	28	short	F	78	113	A5	2	D2	afternoon	2	0,25	5	78	4,41	6,139
Nf414	29	short	F	69	124	A5	2	D2	afternoon	2	0,95	19	69	5,049	5,687
Nf414	33	short	M	52		A5	2	D2	afternoon	2	0,8	16	52	4,894	5,911
Nf2	1	long	F	76	40	A5	2	D2	afternoon	2	1	20	76	4,836	5,668
Nf2	2	long	M	48		A5	2	D2	afternoon	2	1	20	48	5,155	6,612
Nf2	5	long	M	48		A5	2	D2	afternoon	2	1	20	48	5,251	6,171
Nf2	7	long	M	55		A5	2	D2	afternoon	2	0,8	16	55	4,916	4,659
Nf2	8	long	F	80	24	A5	2	D2	afternoon	2	0,9	18	80	5,287	6,518
Nf2	9	long	M	64		A5	2	D2	afternoon	2	1	20	64	5,12	6,282
Nf2	11	long	F	85	43	A5	2	D2	afternoon	2	1	20	85	4,954	5,909
Nf2	12	long	F	71	108	A5	2	D2	afternoon	2	0,85	17	71	4,721	6,288
Nf2	13	long	F	71	37	A5	2	D2	afternoon	2	1	20	71	4,965	5,797
Nf2	14	long	F	80	1	A5	2	D2	afternoon	2	0,7	14	80	4,853	6,622
Nf2	16	long	M	57		A5	2	D2	afternoon	2	0,95	19	57	4,798	5,139
Nf2	17	long	F	80	24	A5	2	D2	afternoon	2	0,95	19	80	4,965	5,052
Nf2	20	long	F	71	66	A5	2	D2	afternoon	2	1	20	71	4,975	5,512
Nf2	21	long	M	48		A5	2	D2	afternoon	2	0,95	19	48	5,361	5,762
Nf2	22	long	M	59		A5	2	D2	afternoon	2	0,8	16	59	4,908	6,208
Nf2	24	long	M	48		A5	2	D2	afternoon	2	1	20	48	5,044	5,92
Nf2	27	long	M	50		A5	2	D2	afternoon	2	1	20	50	4,887	6,024
Nf2	28	long	M	51		A5	2	D2	afternoon	2	0,75	15	51	4,896	5,662
Nf2	29	long	F	76	29	A5	2	D2	afternoon	2	1	20	76	4,927	6,322
Nf2	30	long	M	55		A5	2	D2	afternoon	2	0,95	19	55	5,117	5,658
Nf2	31	long	F	85	25	A5	2	D2	afternoon	2	0,2	4	85	5,541	5,417
Nf2	34	long	F	64	31	A5	2	D2	afternoon	2	1	20	64	5,117	6,413
Nf2	35	long	F	71	71	A5	2	D2	afternoon	2	1	20	71	4,892	5,903
Nf2	36	long	M	48		A5	2	D2	afternoon	2	1	20	48	4,984	6,475
Nf2	37	long	F	71	84	A5	2	D2	afternoon	2	0,95	19	71	4,975	6,555
Nf2	38	long	M	57		A5	2	D2	afternoon	2	0,7	14	57	4,793	6,22
Nf2	40	long	M	49		A5	2	D2	afternoon	2	1	20	49	4,931	6,247
Nf121	1	long	M	52		A5	2	D2	afternoon	2	0,7	14	52	4,825	5,569
Nf121	3	long	M	48		A5	2	D2	afternoon	2	0,8	16	48	4,968	5,909
Nf121	5	long	F	69	37	A5	2	D2	afternoon	2	1	20	69	5,019	5,698
Nf121	6	long	M	53		A5	2	D2	afternoon	2	0,95	19	53	4,89	6,231
Nf121	8	long	F	62	98	A5	2	D2	afternoon	2	1	20	62	4,882	6,386
Nf121	9	long	M	49		A5	2	D2	afternoon	2	0,95	19	49	4,965	5,682
Nf121	10	long	M	51		A5	2	D2	afternoon	2	1	20	51	4,529	6,094
Nf121	11	long	F	76	58	A5	2	D2	afternoon	2	1	20	76	4,832	4,983
Nf121	12	long	M	48		A5	2	D2	afternoon	2	0,8	16	48	5,04	5,309
Nf121	13	long	M	48		A5	2	D2	afternoon	2	1	20	48	4,962	5,515
Nf121	14	long	M	49		A5	2	D2	afternoon	2	1	20	49	4,782	5,326
Nf121	15	long	F	76	53	A5	2	D2	afternoon	2	0,55	11	76	4,693	5,533
Nf121	16	long	M	51		A5	2	D2	afternoon	2	0,95	19	51	4,808	5,13
Nf121	19	long	M			A5	2	D2	afternoon	2	1	20		5,009	4,453
Nf121	20	long	F	62	103	A5	2	D2	afternoon	2	1	20	62	5,072	5,2
Nf121	21	long	F	66	38	A5	2	D2	afternoon	2	0,95	19	66	4,925	5,832
Nf121	23	long	M	48		A5	2	D2	afternoon	2	1	20	48	4,976	6,255
Nf121	24	long	M	76		A5	2	D2	afternoon	2	0,95	19	76	5,175	5,206
GRZ	1	GRZ	F	85	26	A5	2	D2	afternoon	2	0,9	18	85	4,599	6,209
GRZ	2	GRZ	M			A5	2	D2	afternoon	2	0,6	12		4,889	5,438
GRZ	3	GRZ	M	48		A5	2	D2	afternoon	2	0,9	18	48	4,674	6,184
GRZ	6	GRZ	M	48		A5	2	D2	afternoon	2	0,6	12	48	4,98	5,704
GRZ	8	GRZ	M	48		A5	2	D2	afternoon	2	0,25	5	48	4,775	5,589
GRZ	9	GRZ	M	48		A5	2	D2	afternoon	2	0,5	10	48	4,847	5,352
GRZ	10	GRZ	M	48		A5	2	D2	afternoon	2	1	20	48	4,917	5,368
GRZ	11	GRZ	F	76	75	A5	2	D2	afternoon	2	1	20	76	4,882	5,285
GRZ	12	GRZ	M	48		A5	2	D2	afternoon	2	0,85	17	48	5,199	4,988
GRZ	13	GRZ	F	69	49	A5	2	D2	afternoon	2	0,7	14	69	5,232	4,525
GRZ	14	GRZ	F	85	7	A5	2	D2	afternoon	2	1	20	85	4,964	5,667
GRZ	15	GRZ	M	48		A5	2	D2	afternoon	2	0,85	17	48	4,777	5,045
GRZ	16	GRZ	M	48		A5	2	D2	afternoon	2	0,8	16	48	4,954	5,966
GRZ	17	GRZ	F	78	9	A5	2	D2	afternoon	2	0,4	8	78	4,832	4,988
GRZ	19	GRZ	M	48		A5	2	D2	afternoon	2	0,45	9	48	4,891	5,347
GRZ	20	GRZ	M	48		A5	2	D2	afternoon	2	0,8	16	48	4,959	5,276
GRZ	21	GRZ	M	48		A5	2	D2	afternoon	2	0,45	9	48	4,738	5,964
GRZ	22	GRZ	M	48		A5	2	D2	afternoon	2	0,25	5	48	4,865
GRZ	26	GRZ	M	48		A5	2	D2	afternoon	2	0,9	18	48	5,255	5,183
GRZ	27	GRZ	M	51		A5	2	D2	afternoon	2	0,45	9	51	5,159	5,991
GRZ	28	GRZ	F	69	135	A5	2	D2	afternoon	2	0,65	13	69	4,638	5,503
GRZ	29	GRZ	M	48		A5	2	D2	afternoon	2	0,5	10	48	4,591	4,798
GRZ	30	GRZ	M	48		A5	2	D2	afternoon	2	0,4	8	48	5,034	4,593
GRZ	31	GRZ	F	94	2	A5	2	D2	afternoon	2	0,3	6	94	4,749
Nf222	2	short	M	62		A6	2	D2	evening	3	0,8	16	62	4,779	5,227
Nf222	4	short	F	69	79	A6	2	D2	evening	3	0,85	17	69	4,916	6,114
Nf222	6	short	F	57	52	A6	2	D2	evening	3	0,55	11	57	4,953	5,959
Nf222	8	short	M	48		A6	2	D2	evening	3	0,55	11	48	5,095	6,013
Nf222	9	short	F	66	82	A6	2	D2	evening	3	0,7	14	66	4,687	5,875
Nf222	10	short	M	57		A6	2	D2	evening	3	0,5	10	57	5,301	5,345
Nf222	11	short	F	66	75	A6	2	D2	evening	3	0,35	7	66	5,337	5,61
Nf222	14	short	M	48		A6	2	D2	evening	3	0,95	19	48	4,989	6,818
Nf222	18	short	F	76	55	A6	2	D2	evening	3	1	20	76	4,958	6,605
Nf222	19	short	F	49	19	A6	2	D2	evening	3	0,5	10	49	4,747	6,614
Nf222	22	short	M	48		A6	2	D2	evening	3	0,9	18	48	5,11	5,569
Nf222	23	short	F	90	4	A6	2	D2	evening	3	0,15	3	90	5,361	5,991
Nf222	24	short	F	62	142	A6	2	D2	evening	3	0,6	12	62	4,668	6,422
Nf222	26	short	F	59	3	A6	2	D2	evening	3	1	20	59	4,888	5,842
Nf222	27	short	F	64	89	A6	2	D2	evening	3	1	20	64	5,574	5,229
Nf222	28	short	M	52		A6	2	D2	evening	3	0,8	16	52	5,204	6,343
Nf222	30	short	F	64	42	A6	2	D2	evening	3	0,85	17	64	5,314	5,516
Nf222	35	short	M	48		A6	2	D2	evening	3	0,4	8	48	5,446	5,883
Nf222	36	short	M	55		A6	2	D2	evening	3	0,7	14	55	5,107	6,175
Nf222	42	short	M	57		A6	2	D2	evening	3	0,95	19	57	5,292	5,988
Nf222	43	short	F	62	124	A6	2	D2	evening	3	1	20	62	5,149	5,899
Nf222	45	short	M	80		A6	2	D2	evening	3	0,55	11	80	4,819	6,717
Nf222	46	short	F	59	45	A6	2	D2	evening	3	0,4	8	59	5,305	6,828
Nf222	47	short	F	64	28	A6	2	D2	evening	3	0,4	8	64	5,271	5,912
Nf222	48	short	M	51		A6	2	D2	evening	3	0,75	15	51	5,615	6,026
Nf222	50	short	M	59		A6	2	D2	evening	3	0,85	17	59	4,886	6,054
Nf222	52	short	F	71	73	A6	2	D2	evening	3	0,95	19	71	4,904	4,955
Nf222	53	short	M	53		A6	2	D2	evening	3	0,65	13	53	4,755	6,16
Nf414	1	short	M	71		A6	2	D2	evening	3	0,65	13	71	5,051	6,416
Nf414	2	short	M	78		A6	2	D2	evening	3	0,85	17	78	4,828	6,063
Nf414	6	short	F	62	105	A6	2	D2	evening	3	0,55	11	62	4,76	5,27
Nf414	7	short	F	64	129	A6	2	D2	evening	3	0,9	18	64	5,224	4,746
Nf414	9	short	M	48		A6	2	D2	evening	3	0,55	11	48	5,036	5,363
Nf414	11	short	F	76	104	A6	2	D2	evening	3	0,65	13	76	5,037	6,646
Nf414	12	short	M	82		A6	2	D2	evening	3	0,7	14	82	4,445	4,455
Nf414	14	short	M	55		A6	2	D2	evening	3	0,3	6	55	4,615	5,482
Nf414	15	short	F	59	70	A6	2	D2	evening	3	0,75	15	59	4,986	5,746
Nf414	16	short	F	62	122	A6	2	D2	evening	3	0,25	5	62	5,166	5,506
Nf414	17	short	F	64	125	A6	2	D2	evening	3	0,8	16	64	4,894	5,013
Nf414	18	short	M	52		A6	2	D2	evening	3	0,9	18	52	4,775	6,059
Nf414	19	short	M	50		A6	2	D2	evening	3	0,65	13	50	4,929	5,388
Nf414	20	short	F	62	162	A6	2	D2	evening	3	0,05	1	62	4,859	6,133
Nf414	21	short	F	64	75	A6	2	D2	evening	3	0,55	11	64	4,722	5,595
Nf414	22	short	M	59		A6	2	D2	evening	3	1	20	59	4,808	5,853
Nf414	23	short	M	57		A6	2	D2	evening	3	0,75	15	57	4,945	6,102
Nf414	24	short	M	59		A6	2	D2	evening	3	0,6	12	59	4,985	6,258
Nf414	25	short	M	52		A6	2	D2	evening	3	0,45	9	52	5,266	6,429
Nf414	26	short	F	62	134	A6	2	D2	evening	3	0,8	16	62	4,744	5,696
Nf414	27	short	F	59	105	A6	2	D2	evening	3	0,7	14	59	5,039	6,066
Nf414	28	short	F	78	113	A6	2	D2	evening	3	0,95	19	78	4,41	6,139
Nf414	29	short	F	69	124	A6	2	D2	evening	3	1	20	69	5,049	5,687
Nf414	33	short	M	52		A6	2	D2	evening	3	0,5	10	52	4,894	5,911
Nf2	1	long	F	76	40	A6	2	D2	evening	3	0,95	19	76	4,836	5,668
Nf2	2	long	M	48		A6	2	D2	evening	3	1	20	48	5,155	6,612
Nf2	5	long	M	48		A6	2	D2	evening	3	0,95	19	48	5,251	6,171
Nf2	7	long	M	55		A6	2	D2	evening	3	0,55	11	55	4,916	4,659
Nf2	8	long	F	80	24	A6	2	D2	evening	3	1	20	80	5,287	6,518
Nf2	9	long	M	64		A6	2	D2	evening	3	0,85	17	64	5,12	6,282
Nf2	11	long	F	85	43	A6	2	D2	evening	3	1	20	85	4,954	5,909
Nf2	12	long	F	71	108	A6	2	D2	evening	3	1	20	71	4,721	6,288
Nf2	13	long	F	71	37	A6	2	D2	evening	3	1	20	71	4,965	5,797
Nf2	14	long	F	80	1	A6	2	D2	evening	3	0,65	13	80	4,853	6,622
Nf2	16	long	M	57		A6	2	D2	evening	3	0,85	17	57	4,798	5,139
Nf2	17	long	F	80	24	A6	2	D2	evening	3	1	20	80	4,965	5,052
Nf2	20	long	F	71	66	A6	2	D2	evening	3	1	20	71	4,975	5,512
Nf2	21	long	M	48		A6	2	D2	evening	3	1	20	48	5,361	5,762
Nf2	22	long	M	59		A6	2	D2	evening	3	0,85	17	59	4,908	6,208
Nf2	24	long	M	48		A6	2	D2	evening	3	0,65	13	48	5,044	5,92
Nf2	27	long	M	50		A6	2	D2	evening	3	0,9	18	50	4,887	6,024
Nf2	28	long	M	51		A6	2	D2	evening	3	0,85	17	51	4,896	5,662
Nf2	29	long	F	76	29	A6	2	D2	evening	3	0,95	19	76	4,927	6,322
Nf2	30	long	M	55		A6	2	D2	evening	3	0,9	18	55	5,117	5,658
Nf2	31	long	F	85	25	A6	2	D2	evening	3	0,6	12	85	5,541	5,417
Nf2	34	long	F	64	31	A6	2	D2	evening	3	0,9	18	64	5,117	6,413
Nf2	35	long	F	71	71	A6	2	D2	evening	3	1	20	71	4,892	5,903
Nf2	36	long	M	48		A6	2	D2	evening	3	1	20	48	4,984	6,475
Nf2	37	long	F	71	84	A6	2	D2	evening	3	0,95	19	71	4,975	6,555
Nf2	38	long	M	57		A6	2	D2	evening	3	0,5	10	57	4,793	6,22
Nf2	40	long	M	49		A6	2	D2	evening	3	0,95	19	49	4,931	6,247
Nf121	1	long	M	52		A6	2	D2	evening	3	1	20	52	4,825	5,569
Nf121	3	long	M	48		A6	2	D2	evening	3	0,9	18	48	4,968	5,909
Nf121	5	long	F	69	37	A6	2	D2	evening	3	1	20	69	5,019	5,698
Nf121	6	long	M	53		A6	2	D2	evening	3	0,85	17	53	4,89	6,231
Nf121	8	long	F	62	98	A6	2	D2	evening	3	1	20	62	4,882	6,386
Nf121	9	long	M	49		A6	2	D2	evening	3	0,7	14	49	4,965	5,682
Nf121	10	long	M	51		A6	2	D2	evening	3	1	20	51	4,529	6,094
Nf121	11	long	F	76	58	A6	2	D2	evening	3	0,9	18	76	4,832	4,983
Nf121	12	long	M	48		A6	2	D2	evening	3	0,1	2	48	5,04	5,309
Nf121	13	long	M	48		A6	2	D2	evening	3	1	20	48	4,962	5,515
Nf121	14	long	M	49		A6	2	D2	evening	3	0,55	11	49	4,782	5,326
Nf121	15	long	F	76	53	A6	2	D2	evening	3	0,1	2	76	4,693	5,533
Nf121	16	long	M	51		A6	2	D2	evening	3	0,95	19	51	4,808	5,13
Nf121	19	long	M			A6	2	D2	evening	3	1	20		5,009	4,453
Nf121	20	long	F	62	103	A6	2	D2	evening	3	1	20	62	5,072	5,2
Nf121	21	long	F	66	38	A6	2	D2	evening	3	1	20	66	4,925	5,832
Nf121	23	long	M	48		A6	2	D2	evening	3	1	20	48	4,976	6,255
Nf121	24	long	M	76		A6	2	D2	evening	3	0,65	13	76	5,175	5,206
GRZ	1	GRZ	F	85	26	A6	2	D2	evening	3	0,9	18	85	4,599	6,209
GRZ	2	GRZ	M			A6	2	D2	evening	3	0,65	13		4,889	5,438
GRZ	3	GRZ	M	48		A6	2	D2	evening	3	0,6	12	48	4,674	6,184
GRZ	6	GRZ	M	48		A6	2	D2	evening	3	0,6	12	48	4,98	5,704
GRZ	8	GRZ	M	48		A6	2	D2	evening	3	0,5	10	48	4,775	5,589
GRZ	9	GRZ	M	48		A6	2	D2	evening	3	0,75	15	48	4,847	5,352
GRZ	10	GRZ	M	48		A6	2	D2	evening	3	0,95	19	48	4,917	5,368
GRZ	11	GRZ	F	76	75	A6	2	D2	evening	3	0,65	13	76	4,882	5,285
GRZ	12	GRZ	M	48		A6	2	D2	evening	3	0,9	18	48	5,199	4,988
GRZ	13	GRZ	F	69	49	A6	2	D2	evening	3	0,7	14	69	5,232	4,525
GRZ	14	GRZ	F	85	7	A6	2	D2	evening	3	0,8	16	85	4,964	5,667
GRZ	15	GRZ	M	48		A6	2	D2	evening	3	0,6	12	48	4,777	5,045
GRZ	16	GRZ	M	48		A6	2	D2	evening	3	0,7	14	48	4,954	5,966
GRZ	17	GRZ	F	78	9	A6	2	D2	evening	3	0,85	17	78	4,832	4,988
GRZ	19	GRZ	M	48		A6	2	D2	evening	3	0,35	7	48	4,891	5,347
GRZ	20	GRZ	M	48		A6	2	D2	evening	3	0,65	13	48	4,959	5,276
GRZ	21	GRZ	M	48		A6	2	D2	evening	3	0,75	15	48	4,738	5,964
GRZ	22	GRZ	M	48		A6	2	D2	evening	3	0,2	4	48	4,865
GRZ	26	GRZ	M	48		A6	2	D2	evening	3	0,75	15	48	5,255	5,183
GRZ	27	GRZ	M	51		A6	2	D2	evening	3	0,25	5	51	5,159	5,991
GRZ	28	GRZ	F	69	135	A6	2	D2	evening	3	0,4	8	69	4,638	5,503
GRZ	29	GRZ	M	48		A6	2	D2	evening	3	0,45	9	48	4,591	4,798
GRZ	30	GRZ	M	48		A6	2	D2	evening	3	0,5	10	48	5,034	4,593
GRZ	31	GRZ	F	94	2	A6	2	D2	evening	3	0,55	11	94	4,749
Nf222	2	short	M	62		A7	3	D3	morning	1	0,85	17	62	4,779	5,227
Nf222	4	short	F	69	79	A7	3	D3	morning	1	1	20	69	4,916	6,114
Nf222	6	short	F	57	52	A7	3	D3	morning	1	0,85	17	57	4,953	5,959
Nf222	8	short	M	48		A7	3	D3	morning	1	0,9	18	48	5,095	6,013
Nf222	9	short	F	66	82	A7	3	D3	morning	1	1	20	66	4,687	5,875
Nf222	10	short	M	57		A7	3	D3	morning	1	0,85	17	57	5,301	5,345
Nf222	11	short	F	66	75	A7	3	D3	morning	1	0,95	19	66	5,337	5,61
Nf222	14	short	M	48		A7	3	D3	morning	1	0,45	9	48	4,989	6,818
Nf222	18	short	F	76	55	A7	3	D3	morning	1	0,75	15	76	4,958	6,605
Nf222	19	short	F	49	19	A7	3	D3	morning	1	0,3	6	49	4,747	6,614
Nf222	22	short	M	48		A7	3	D3	morning	1	0,65	13	48	5,11	5,569
Nf222	23	short	F	90	4	A7	3	D3	morning	1	0,85	17	90	5,361	5,991
Nf222	24	short	F	62	142	A7	3	D3	morning	1	0,75	15	62	4,668	6,422
Nf222	26	short	F	59	3	A7	3	D3	morning	1	0,7	14	59	4,888	5,842
Nf222	27	short	F	64	89	A7	3	D3	morning	1	0,7	14	64	5,574	5,229
Nf222	28	short	M	52		A7	3	D3	morning	1	0,85	17	52	5,204	6,343
Nf222	30	short	F	64	42	A7	3	D3	morning	1	0,7	14	64	5,314	5,516
Nf222	35	short	M	48		A7	3	D3	morning	1	0,95	19	48	5,446	5,883
Nf222	36	short	M	55		A7	3	D3	morning	1	0,8	16	55	5,107	6,175
Nf222	42	short	M	57		A7	3	D3	morning	1	0,8	16	57	5,292	5,988
Nf222	43	short	F	62	124	A7	3	D3	morning	1	0,95	19	62	5,149	5,899
Nf222	45	short	M	80		A7	3	D3	morning	1	0,95	19	80	4,819	6,717
Nf222	46	short	F	59	45	A7	3	D3	morning	1	0,6	12	59	5,305	6,828
Nf222	47	short	F	64	28	A7	3	D3	morning	1	1	20	64	5,271	5,912
Nf222	48	short	M	51		A7	3	D3	morning	1	0,65	13	51	5,615	6,026
Nf222	50	short	M	59		A7	3	D3	morning	1	0,95	19	59	4,886	6,054
Nf222	52	short	F	71	73	A7	3	D3	morning	1	0,8	16	71	4,904	4,955
Nf222	53	short	M	53		A7	3	D3	morning	1	0,95	19	53	4,755	6,16
Nf414	1	short	M	71		A7	3	D3	morning	1	0,9	18	71	5,051	6,416
Nf414	2	short	M	78		A7	3	D3	morning	1	0,8	16	78	4,828	6,063
Nf414	6	short	F	62	105	A7	3	D3	morning	1	0,55	11	62	4,76	5,27
Nf414	7	short	F	64	129	A7	3	D3	morning	1	1	20	64	5,224	4,746
Nf414	9	short	M	48		A7	3	D3	morning	1	0,65	13	48	5,036	5,363
Nf414	11	short	F	76	104	A7	3	D3	morning	1	0,8	16	76	5,037	6,646
Nf414	12	short	M	82		A7	3	D3	morning	1	0,8	16	82	4,445	4,455
Nf414	14	short	M	55		A7	3	D3	morning	1	0,9	18	55	4,615	5,482
Nf414	15	short	F	59	70	A7	3	D3	morning	1	0,85	17	59	4,986	5,746
Nf414	16	short	F	62	122	A7	3	D3	morning	1	0,9	18	62	5,166	5,506
Nf414	17	short	F	64	125	A7	3	D3	morning	1	0,55	11	64	4,894	5,013
Nf414	18	short	M	52		A7	3	D3	morning	1	0,95	19	52	4,775	6,059
Nf414	19	short	M	50		A7	3	D3	morning	1	1	20	50	4,929	5,388
Nf414	20	short	F	62	162	A7	3	D3	morning	1	0,1	2	62	4,859	6,133
Nf414	21	short	F	64	75	A7	3	D3	morning	1	0,65	13	64	4,722	5,595
Nf414	22	short	M	59		A7	3	D3	morning	1	0,75	15	59	4,808	5,853
Nf414	23	short	M	57		A7	3	D3	morning	1	0,95	19	57	4,945	6,102
Nf414	24	short	M	59		A7	3	D3	morning	1	0,85	17	59	4,985	6,258
Nf414	25	short	M	52		A7	3	D3	morning	1	0,85	17	52	5,266	6,429
Nf414	26	short	F	62	134	A7	3	D3	morning	1	0,85	17	62	4,744	5,696
Nf414	27	short	F	59	105	A7	3	D3	morning	1	0,35	7	59	5,039	6,066
Nf414	28	short	F	78	113	A7	3	D3	morning	1	0,8	16	78	4,41	6,139
Nf414	29	short	F	69	124	A7	3	D3	morning	1	0,45	9	69	5,049	5,687
Nf414	33	short	M	52		A7	3	D3	morning	1	0,9	18	52	4,894	5,911
Nf2	1	long	F	76	40	A7	3	D3	morning	1	1	20	76	4,836	5,668
Nf2	2	long	M	48		A7	3	D3	morning	1	0,95	19	48	5,155	6,612
Nf2	5	long	M	48		A7	3	D3	morning	1	0,45	9	48	5,251	6,171
Nf2	7	long	M	55		A7	3	D3	morning	1			55	4,916	4,659
Nf2	8	long	F	80	24	A7	3	D3	morning	1	0,9	18	80	5,287	6,518
Nf2	9	long	M	64		A7	3	D3	morning	1	0,95	19	64	5,12	6,282
Nf2	11	long	F	85	43	A7	3	D3	morning	1	0,35	7	85	4,954	5,909
Nf2	12	long	F	71	108	A7	3	D3	morning	1	0,95	19	71	4,721	6,288
Nf2	13	long	F	71	37	A7	3	D3	morning	1			71	4,965	5,797
Nf2	14	long	F	80	1	A7	3	D3	morning	1	0,65	13	80	4,853	6,622
Nf2	16	long	M	57		A7	3	D3	morning	1	0,85	17	57	4,798	5,139
Nf2	17	long	F	80	24	A7	3	D3	morning	1	0,95	19	80	4,965	5,052
Nf2	20	long	F	71	66	A7	3	D3	morning	1	0,95	19	71	4,975	5,512
Nf2	21	long	M	48		A7	3	D3	morning	1	0,95	19	48	5,361	5,762
Nf2	22	long	M	59		A7	3	D3	morning	1	0,8	16	59	4,908	6,208
Nf2	24	long	M	48		A7	3	D3	morning	1	0,7	14	48	5,044	5,92
Nf2	27	long	M	50		A7	3	D3	morning	1	0,5	10	50	4,887	6,024
Nf2	28	long	M	51		A7	3	D3	morning	1	0,35	7	51	4,896	5,662
Nf2	29	long	F	76	29	A7	3	D3	morning	1	1	20	76	4,927	6,322
Nf2	30	long	M	55		A7	3	D3	morning	1	1	20	55	5,117	5,658
Nf2	31	long	F	85	25	A7	3	D3	morning	1			85	5,541	5,417
Nf2	34	long	F	64	31	A7	3	D3	morning	1	1	20	64	5,117	6,413
Nf2	35	long	F	71	71	A7	3	D3	morning	1	1	20	71	4,892	5,903
Nf2	36	long	M	48		A7	3	D3	morning	1	1	20	48	4,984	6,475
Nf2	37	long	F	71	84	A7	3	D3	morning	1	0,6	12	71	4,975	6,555
Nf2	38	long	M	57		A7	3	D3	morning	1	1	20	57	4,793	6,22
Nf2	40	long	M	49		A7	3	D3	morning	1	0,85	17	49	4,931	6,247
Nf121	1	long	M	52		A7	3	D3	morning	1	1	20	52	4,825	5,569
Nf121	3	long	M	48		A7	3	D3	morning	1	0,8	16	48	4,968	5,909
Nf121	5	long	F	69	37	A7	3	D3	morning	1	0,75	15	69	5,019	5,698
Nf121	6	long	M	53		A7	3	D3	morning	1	0,7	14	53	4,89	6,231
Nf121	8	long	F	62	98	A7	3	D3	morning	1	0,05	1	62	4,882	6,386
Nf121	9	long	M	49		A7	3	D3	morning	1	1	20	49	4,965	5,682
Nf121	10	long	M	51		A7	3	D3	morning	1	0,65	13	51	4,529	6,094
Nf121	11	long	F	76	58	A7	3	D3	morning	1	0,3	6	76	4,832	4,983
Nf121	12	long	M	48		A7	3	D3	morning	1	0,8	16	48	5,04	5,309
Nf121	13	long	M	48		A7	3	D3	morning	1	1	20	48	4,962	5,515
Nf121	14	long	M	49		A7	3	D3	morning	1	0,75	15	49	4,782	5,326
Nf121	15	long	F	76	53	A7	3	D3	morning	1	0,55	11	76	4,693	5,533
Nf121	16	long	M	51		A7	3	D3	morning	1	0,65	13	51	4,808	5,13
Nf121	19	long	M			A7	3	D3	morning	1	0,85	17		5,009	4,453
Nf121	20	long	F	62	103	A7	3	D3	morning	1	0,65	13	62	5,072	5,2
Nf121	21	long	F	66	38	A7	3	D3	morning	1	0,35	7	66	4,925	5,832
Nf121	23	long	M	48		A7	3	D3	morning	1	0,9	18	48	4,976	6,255
Nf121	24	long	M	76		A7	3	D3	morning	1	0,9	18	76	5,175	5,206
GRZ	1	GRZ	F	85	26	A7	3	D3	morning	1	0,45	9	85	4,599	6,209
GRZ	2	GRZ	M			A7	3	D3	morning	1	1	20		4,889	5,438
GRZ	3	GRZ	M	48		A7	3	D3	morning	1	1	20	48	4,674	6,184
GRZ	6	GRZ	M	48		A7	3	D3	morning	1	0,7	14	48	4,98	5,704
GRZ	8	GRZ	M	48		A7	3	D3	morning	1	0,8	16	48	4,775	5,589
GRZ	9	GRZ	M	48		A7	3	D3	morning	1	1	20	48	4,847	5,352
GRZ	10	GRZ	M	48		A7	3	D3	morning	1	0,95	19	48	4,917	5,368
GRZ	11	GRZ	F	76	75	A7	3	D3	morning	1	0,5	10	76	4,882	5,285
GRZ	12	GRZ	M	48		A7	3	D3	morning	1	1	20	48	5,199	4,988
GRZ	13	GRZ	F	69	49	A7	3	D3	morning	1	0,55	11	69	5,232	4,525
GRZ	14	GRZ	F	85	7	A7	3	D3	morning	1	0,45	9	85	4,964	5,667
GRZ	15	GRZ	M	48		A7	3	D3	morning	1	0,7	14	48	4,777	5,045
GRZ	16	GRZ	M	48		A7	3	D3	morning	1	0,8	16	48	4,954	5,966
GRZ	17	GRZ	F	78	9	A7	3	D3	morning	1	0,4	8	78	4,832	4,988
GRZ	19	GRZ	M	48		A7	3	D3	morning	1	0,95	19	48	4,891	5,347
GRZ	20	GRZ	M	48		A7	3	D3	morning	1	0,9	18	48	4,959	5,276
GRZ	21	GRZ	M	48		A7	3	D3	morning	1	1	20	48	4,738	5,964
GRZ	22	GRZ	M	48		A7	3	D3	morning	1	0,95	19	48	4,865
GRZ	26	GRZ	M	48		A7	3	D3	morning	1	0,8	16	48	5,255	5,183
GRZ	27	GRZ	M	51		A7	3	D3	morning	1	0,3	6	51	5,159	5,991
GRZ	28	GRZ	F	69	135	A7	3	D3	morning	1	0,9	18	69	4,638	5,503
GRZ	29	GRZ	M	48		A7	3	D3	morning	1	0,8	16	48	4,591	4,798
GRZ	30	GRZ	M	48		A7	3	D3	morning	1	0,4	8	48	5,034	4,593
GRZ	31	GRZ	F	94	2	A7	3	D3	morning	1	0,95	19	94	4,749
Nf222	2	short	M	62		A8	3	D3	afternoon	2	0,95	19	62	4,779	5,227
Nf222	4	short	F	69	79	A8	3	D3	afternoon	2	1	20	69	4,916	6,114
Nf222	6	short	F	57	52	A8	3	D3	afternoon	2	0,8	16	57	4,953	5,959
Nf222	8	short	M	48		A8	3	D3	afternoon	2	1	20	48	5,095	6,013
Nf222	9	short	F	66	82	A8	3	D3	afternoon	2	0,85	17	66	4,687	5,875
Nf222	10	short	M	57		A8	3	D3	afternoon	2	0,6	12	57	5,301	5,345
Nf222	11	short	F	66	75	A8	3	D3	afternoon	2	0,85	17	66	5,337	5,61
Nf222	14	short	M	48		A8	3	D3	afternoon	2	0,75	15	48	4,989	6,818
Nf222	18	short	F	76	55	A8	3	D3	afternoon	2	1	20	76	4,958	6,605
Nf222	19	short	F	49	19	A8	3	D3	afternoon	2	0,65	13	49	4,747	6,614
Nf222	22	short	M	48		A8	3	D3	afternoon	2	0,75	15	48	5,11	5,569
Nf222	23	short	F	90	4	A8	3	D3	afternoon	2	0,9	18	90	5,361	5,991
Nf222	24	short	F	62	142	A8	3	D3	afternoon	2	0,65	13	62	4,668	6,422
Nf222	26	short	F	59	3	A8	3	D3	afternoon	2	0,5	10	59	4,888	5,842
Nf222	27	short	F	64	89	A8	3	D3	afternoon	2	1	20	64	5,574	5,229
Nf222	28	short	M	52		A8	3	D3	afternoon	2	0,7	14	52	5,204	6,343
Nf222	30	short	F	64	42	A8	3	D3	afternoon	2	0,95	19	64	5,314	5,516
Nf222	35	short	M	48		A8	3	D3	afternoon	2	0,95	19	48	5,446	5,883
Nf222	36	short	M	55		A8	3	D3	afternoon	2	0,9	18	55	5,107	6,175
Nf222	42	short	M	57		A8	3	D3	afternoon	2	0,4	8	57	5,292	5,988
Nf222	43	short	F	62	124	A8	3	D3	afternoon	2	1	20	62	5,149	5,899
Nf222	45	short	M	80		A8	3	D3	afternoon	2	0,95	19	80	4,819	6,717
Nf222	46	short	F	59	45	A8	3	D3	afternoon	2	0,75	15	59	5,305	6,828
Nf222	47	short	F	64	28	A8	3	D3	afternoon	2	0,95	19	64	5,271	5,912
Nf222	48	short	M	51		A8	3	D3	afternoon	2	0,7	14	51	5,615	6,026
Nf222	50	short	M	59		A8	3	D3	afternoon	2	1	20	59	4,886	6,054
Nf222	52	short	F	71	73	A8	3	D3	afternoon	2	1	20	71	4,904	4,955
Nf222	53	short	M	53		A8	3	D3	afternoon	2	1	20	53	4,755	6,16
Nf414	1	short	M	71		A8	3	D3	afternoon	2	0,95	19	71	5,051	6,416
Nf414	2	short	M	78		A8	3	D3	afternoon	2	0,55	11	78	4,828	6,063
Nf414	6	short	F	62	105	A8	3	D3	afternoon	2	0,85	17	62	4,76	5,27
Nf414	7	short	F	64	129	A8	3	D3	afternoon	2	1	20	64	5,224	4,746
Nf414	9	short	M	48		A8	3	D3	afternoon	2	0,65	13	48	5,036	5,363
Nf414	11	short	F	76	104	A8	3	D3	afternoon	2	0,75	15	76	5,037	6,646
Nf414	12	short	M	82		A8	3	D3	afternoon	2	0,65	13	82	4,445	4,455
Nf414	14	short	M	55		A8	3	D3	afternoon	2	0,8	16	55	4,615	5,482
Nf414	15	short	F	59	70	A8	3	D3	afternoon	2	0,75	15	59	4,986	5,746
Nf414	16	short	F	62	122	A8	3	D3	afternoon	2	0,7	14	62	5,166	5,506
Nf414	17	short	F	64	125	A8	3	D3	afternoon	2	1	20	64	4,894	5,013
Nf414	18	short	M	52		A8	3	D3	afternoon	2	0,85	17	52	4,775	6,059
Nf414	19	short	M	50		A8	3	D3	afternoon	2	1	20	50	4,929	5,388
Nf414	20	short	F	62	162	A8	3	D3	afternoon	2	0,25	5	62	4,859	6,133
Nf414	21	short	F	64	75	A8	3	D3	afternoon	2	0,8	16	64	4,722	5,595
Nf414	22	short	M	59		A8	3	D3	afternoon	2	0,85	17	59	4,808	5,853
Nf414	23	short	M	57		A8	3	D3	afternoon	2	0,9	18	57	4,945	6,102
Nf414	24	short	M	59		A8	3	D3	afternoon	2	1	20	59	4,985	6,258
Nf414	25	short	M	52		A8	3	D3	afternoon	2	0,95	19	52	5,266	6,429
Nf414	26	short	F	62	134	A8	3	D3	afternoon	2	0,65	13	62	4,744	5,696
Nf414	27	short	F	59	105	A8	3	D3	afternoon	2	0,85	17	59	5,039	6,066
Nf414	28	short	F	78	113	A8	3	D3	afternoon	2	0,55	11	78	4,41	6,139
Nf414	29	short	F	69	124	A8	3	D3	afternoon	2	0,65	13	69	5,049	5,687
Nf414	33	short	M	52		A8	3	D3	afternoon	2	0,7	14	52	4,894	5,911
Nf2	1	long	F	76	40	A8	3	D3	afternoon	2	1	20	76	4,836	5,668
Nf2	2	long	M	48		A8	3	D3	afternoon	2	1	20	48	5,155	6,612
Nf2	5	long	M	48		A8	3	D3	afternoon	2	0,5	10	48	5,251	6,171
Nf2	7	long	M	55		A8	3	D3	afternoon	2			55	4,916	4,659
Nf2	8	long	F	80	24	A8	3	D3	afternoon	2	1	20	80	5,287	6,518
Nf2	9	long	M	64		A8	3	D3	afternoon	2	1	20	64	5,12	6,282
Nf2	11	long	F	85	43	A8	3	D3	afternoon	2	0,45	9	85	4,954	5,909
Nf2	12	long	F	71	108	A8	3	D3	afternoon	2	1	20	71	4,721	6,288
Nf2	13	long	F	71	37	A8	3	D3	afternoon	2			71	4,965	5,797
Nf2	14	long	F	80	1	A8	3	D3	afternoon	2	0,6	12	80	4,853	6,622
Nf2	16	long	M	57		A8	3	D3	afternoon	2	0,95	19	57	4,798	5,139
Nf2	17	long	F	80	24	A8	3	D3	afternoon	2	0,95	19	80	4,965	5,052
Nf2	20	long	F	71	66	A8	3	D3	afternoon	2	1	20	71	4,975	5,512
Nf2	21	long	M	48		A8	3	D3	afternoon	2	1	20	48	5,361	5,762
Nf2	22	long	M	59		A8	3	D3	afternoon	2	0,9	18	59	4,908	6,208
Nf2	24	long	M	48		A8	3	D3	afternoon	2	0,9	18	48	5,044	5,92
Nf2	27	long	M	50		A8	3	D3	afternoon	2	0,65	13	50	4,887	6,024
Nf2	28	long	M	51		A8	3	D3	afternoon	2	0,9	18	51	4,896	5,662
Nf2	29	long	F	76	29	A8	3	D3	afternoon	2	1	20	76	4,927	6,322
Nf2	30	long	M	55		A8	3	D3	afternoon	2			55	5,117	5,658
Nf2	31	long	F	85	25	A8	3	D3	afternoon	2			85	5,541	5,417
Nf2	34	long	F	64	31	A8	3	D3	afternoon	2	1	20	64	5,117	6,413
Nf2	35	long	F	71	71	A8	3	D3	afternoon	2	1	20	71	4,892	5,903
Nf2	36	long	M	48		A8	3	D3	afternoon	2	1	20	48	4,984	6,475
Nf2	37	long	F	71	84	A8	3	D3	afternoon	2	0,35	7	71	4,975	6,555
Nf2	38	long	M	57		A8	3	D3	afternoon	2	1	20	57	4,793	6,22
Nf2	40	long	M	49		A8	3	D3	afternoon	2	1	20	49	4,931	6,247
Nf121	1	long	M	52		A8	3	D3	afternoon	2	1	20	52	4,825	5,569
Nf121	3	long	M	48		A8	3	D3	afternoon	2	0,9	18	48	4,968	5,909
Nf121	5	long	F	69	37	A8	3	D3	afternoon	2	0,9	18	69	5,019	5,698
Nf121	6	long	M	53		A8	3	D3	afternoon	2	0,6	12	53	4,89	6,231
Nf121	8	long	F	62	98	A8	3	D3	afternoon	2	0,2	4	62	4,882	6,386
Nf121	9	long	M	49		A8	3	D3	afternoon	2	0,9	18	49	4,965	5,682
Nf121	10	long	M	51		A8	3	D3	afternoon	2	0,95	19	51	4,529	6,094
Nf121	11	long	F	76	58	A8	3	D3	afternoon	2	0,25	5	76	4,832	4,983
Nf121	12	long	M	48		A8	3	D3	afternoon	2	0,9	18	48	5,04	5,309
Nf121	13	long	M	48		A8	3	D3	afternoon	2	1	20	48	4,962	5,515
Nf121	14	long	M	49		A8	3	D3	afternoon	2	0,7	14	49	4,782	5,326
Nf121	15	long	F	76	53	A8	3	D3	afternoon	2	0,65	13	76	4,693	5,533
Nf121	16	long	M	51		A8	3	D3	afternoon	2	0,85	17	51	4,808	5,13
Nf121	19	long	M			A8	3	D3	afternoon	2	0,55	11		5,009	4,453
Nf121	20	long	F	62	103	A8	3	D3	afternoon	2	0,95	19	62	5,072	5,2
Nf121	21	long	F	66	38	A8	3	D3	afternoon	2	0,5	10	66	4,925	5,832
Nf121	23	long	M	48		A8	3	D3	afternoon	2	0,95	19	48	4,976	6,255
Nf121	24	long	M	76		A8	3	D3	afternoon	2	0,95	19	76	5,175	5,206
GRZ	1	GRZ	F	85	26	A8	3	D3	afternoon	2	0,45	9	85	4,599	6,209
GRZ	2	GRZ	M			A8	3	D3	afternoon	2	0,95	19		4,889	5,438
GRZ	3	GRZ	M	48		A8	3	D3	afternoon	2	1	20	48	4,674	6,184
GRZ	6	GRZ	M	48		A8	3	D3	afternoon	2	0,55	11	48	4,98	5,704
GRZ	8	GRZ	M	48		A8	3	D3	afternoon	2	0,2	4	48	4,775	5,589
GRZ	9	GRZ	M	48		A8	3	D3	afternoon	2	0,95	19	48	4,847	5,352
GRZ	10	GRZ	M	48		A8	3	D3	afternoon	2	0,75	15	48	4,917	5,368
GRZ	11	GRZ	F	76	75	A8	3	D3	afternoon	2	0,8	16	76	4,882	5,285
GRZ	12	GRZ	M	48		A8	3	D3	afternoon	2	0,85	17	48	5,199	4,988
GRZ	13	GRZ	F	69	49	A8	3	D3	afternoon	2	0,7	14	69	5,232	4,525
GRZ	14	GRZ	F	85	7	A8	3	D3	afternoon	2	0,7	14	85	4,964	5,667
GRZ	15	GRZ	M	48		A8	3	D3	afternoon	2	0,5	10	48	4,777	5,045
GRZ	16	GRZ	M	48		A8	3	D3	afternoon	2	0,8	16	48	4,954	5,966
GRZ	17	GRZ	F	78	9	A8	3	D3	afternoon	2	0,65	13	78	4,832	4,988
GRZ	19	GRZ	M	48		A8	3	D3	afternoon	2	0,7	14	48	4,891	5,347
GRZ	20	GRZ	M	48		A8	3	D3	afternoon	2	0,9	18	48	4,959	5,276
GRZ	21	GRZ	M	48		A8	3	D3	afternoon	2	0	0	48	4,738	5,964
GRZ	22	GRZ	M	48		A8	3	D3	afternoon	2	0,95	19	48	4,865
GRZ	26	GRZ	M	48		A8	3	D3	afternoon	2	0,45	9	48	5,255	5,183
GRZ	27	GRZ	M	51		A8	3	D3	afternoon	2	0,15	3	51	5,159	5,991
GRZ	28	GRZ	F	69	135	A8	3	D3	afternoon	2	1	20	69	4,638	5,503
GRZ	29	GRZ	M	48		A8	3	D3	afternoon	2	0,5	10	48	4,591	4,798
GRZ	30	GRZ	M	48		A8	3	D3	afternoon	2	0,85	17	48	5,034	4,593
GRZ	31	GRZ	F	94	2	A8	3	D3	afternoon	2	0,95	19	94	4,749
Nf222	2	short	M	62		A9	3	D3	evening	3	1	20	62	4,779	5,227
Nf222	4	short	F	69	79	A9	3	D3	evening	3	1	20	69	4,916	6,114
Nf222	6	short	F	57	52	A9	3	D3	evening	3	0,85	17	57	4,953	5,959
Nf222	8	short	M	48		A9	3	D3	evening	3	0,95	19	48	5,095	6,013
Nf222	9	short	F	66	82	A9	3	D3	evening	3	0,85	17	66	4,687	5,875
Nf222	10	short	M	57		A9	3	D3	evening	3	0,3	6	57	5,301	5,345
Nf222	11	short	F	66	75	A9	3	D3	evening	3	0,35	7	66	5,337	5,61
Nf222	14	short	M	48		A9	3	D3	evening	3	0,2	4	48	4,989	6,818
Nf222	18	short	F	76	55	A9	3	D3	evening	3	0,95	19	76	4,958	6,605
Nf222	19	short	F	49	19	A9	3	D3	evening	3	0,3	6	49	4,747	6,614
Nf222	22	short	M	48		A9	3	D3	evening	3	0,75	15	48	5,11	5,569
Nf222	23	short	F	90	4	A9	3	D3	evening	3	1	20	90	5,361	5,991
Nf222	24	short	F	62	142	A9	3	D3	evening	3	0,85	17	62	4,668	6,422
Nf222	26	short	F	59	3	A9	3	D3	evening	3	0,9	18	59	4,888	5,842
Nf222	27	short	F	64	89	A9	3	D3	evening	3	0,95	19	64	5,574	5,229
Nf222	28	short	M	52		A9	3	D3	evening	3	0,35	7	52	5,204	6,343
Nf222	30	short	F	64	42	A9	3	D3	evening	3	0,9	18	64	5,314	5,516
Nf222	35	short	M	48		A9	3	D3	evening	3	0,8	16	48	5,446	5,883
Nf222	36	short	M	55		A9	3	D3	evening	3	0,55	11	55	5,107	6,175
Nf222	42	short	M	57		A9	3	D3	evening	3	0,2	4	57	5,292	5,988
Nf222	43	short	F	62	124	A9	3	D3	evening	3	1	20	62	5,149	5,899
Nf222	45	short	M	80		A9	3	D3	evening	3	0,45	9	80	4,819	6,717
Nf222	46	short	F	59	45	A9	3	D3	evening	3	0,4	8	59	5,305	6,828
Nf222	47	short	F	64	28	A9	3	D3	evening	3	1	20	64	5,271	5,912
Nf222	48	short	M	51		A9	3	D3	evening	3	0,4	8	51	5,615	6,026
Nf222	50	short	M	59		A9	3	D3	evening	3	0,9	18	59	4,886	6,054
Nf222	52	short	F	71	73	A9	3	D3	evening	3	1	20	71	4,904	4,955
Nf222	53	short	M	53		A9	3	D3	evening	3	1	20	53	4,755	6,16
Nf414	1	short	M	71		A9	3	D3	evening	3	0,85	17	71	5,051	6,416
Nf414	2	short	M	78		A9	3	D3	evening	3	0,75	15	78	4,828	6,063
Nf414	6	short	F	62	105	A9	3	D3	evening	3	0,9	18	62	4,76	5,27
Nf414	7	short	F	64	129	A9	3	D3	evening	3	0,9	18	64	5,224	4,746
Nf414	9	short	M	48		A9	3	D3	evening	3	0,45	9	48	5,036	5,363
Nf414	11	short	F	76	104	A9	3	D3	evening	3	0,8	16	76	5,037	6,646
Nf414	12	short	M	82		A9	3	D3	evening	3	0,6	12	82	4,445	4,455
Nf414	14	short	M	55		A9	3	D3	evening	3	1	20	55	4,615	5,482
Nf414	15	short	F	59	70	A9	3	D3	evening	3	0,75	15	59	4,986	5,746
Nf414	16	short	F	62	122	A9	3	D3	evening	3	0,45	9	62	5,166	5,506
Nf414	17	short	F	64	125	A9	3	D3	evening	3	0,9	18	64	4,894	5,013
Nf414	18	short	M	52		A9	3	D3	evening	3	0,5	10	52	4,775	6,059
Nf414	19	short	M	50		A9	3	D3	evening	3	0,85	17	50	4,929	5,388
Nf414	20	short	F	62	162	A9	3	D3	evening	3	0,15	3	62	4,859	6,133
Nf414	21	short	F	64	75	A9	3	D3	evening	3	0,55	11	64	4,722	5,595
Nf414	22	short	M	59		A9	3	D3	evening	3	0,85	17	59	4,808	5,853
Nf414	23	short	M	57		A9	3	D3	evening	3	0,75	15	57	4,945	6,102
Nf414	24	short	M	59		A9	3	D3	evening	3	0,95	19	59	4,985	6,258
Nf414	25	short	M	52		A9	3	D3	evening	3	0,4	8	52	5,266	6,429
Nf414	26	short	F	62	134	A9	3	D3	evening	3	0,3	6	62	4,744	5,696
Nf414	27	short	F	59	105	A9	3	D3	evening	3	1	20	59	5,039	6,066
Nf414	28	short	F	78	113	A9	3	D3	evening	3	0,75	15	78	4,41	6,139
Nf414	29	short	F	69	124	A9	3	D3	evening	3	1	20	69	5,049	5,687
Nf414	33	short	M	52		A9	3	D3	evening	3	0,6	12	52	4,894	5,911
Nf2	1	long	F	76	40	A9	3	D3	evening	3	0,95	19	76	4,836	5,668
Nf2	2	long	M	48		A9	3	D3	evening	3	1	20	48	5,155	6,612
Nf2	5	long	M	48		A9	3	D3	evening	3	0,3	6	48	5,251	6,171
Nf2	7	long	M	55		A9	3	D3	evening	3			55	4,916	4,659
Nf2	8	long	F	80	24	A9	3	D3	evening	3	0,75	15	80	5,287	6,518
Nf2	9	long	M	64		A9	3	D3	evening	3	1	20	64	5,12	6,282
Nf2	11	long	F	85	43	A9	3	D3	evening	3	0,6	12	85	4,954	5,909
Nf2	12	long	F	71	108	A9	3	D3	evening	3	0,85	17	71	4,721	6,288
Nf2	13	long	F	71	37	A9	3	D3	evening	3			71	4,965	5,797
Nf2	14	long	F	80	1	A9	3	D3	evening	3	0,9	18	80	4,853	6,622
Nf2	16	long	M	57		A9	3	D3	evening	3	0,95	19	57	4,798	5,139
Nf2	17	long	F	80	24	A9	3	D3	evening	3	1	20	80	4,965	5,052
Nf2	20	long	F	71	66	A9	3	D3	evening	3	1	20	71	4,975	5,512
Nf2	21	long	M	48		A9	3	D3	evening	3	0,95	19	48	5,361	5,762
Nf2	22	long	M	59		A9	3	D3	evening	3	0,65	13	59	4,908	6,208
Nf2	24	long	M	48		A9	3	D3	evening	3	1	20	48	5,044	5,92
Nf2	27	long	M	50		A9	3	D3	evening	3	0,65	13	50	4,887	6,024
Nf2	28	long	M	51		A9	3	D3	evening	3	0,45	9	51	4,896	5,662
Nf2	29	long	F	76	29	A9	3	D3	evening	3	1	20	76	4,927	6,322
Nf2	30	long	M	55		A9	3	D3	evening	3			55	5,117	5,658
Nf2	31	long	F	85	25	A9	3	D3	evening	3			85	5,541	5,417
Nf2	34	long	F	64	31	A9	3	D3	evening	3	1	20	64	5,117	6,413
Nf2	35	long	F	71	71	A9	3	D3	evening	3	1	20	71	4,892	5,903
Nf2	36	long	M	48		A9	3	D3	evening	3	1	20	48	4,984	6,475
Nf2	37	long	F	71	84	A9	3	D3	evening	3	0,8	16	71	4,975	6,555
Nf2	38	long	M	57		A9	3	D3	evening	3	1	20	57	4,793	6,22
Nf2	40	long	M	49		A9	3	D3	evening	3	1	20	49	4,931	6,247
Nf121	1	long	M	52		A9	3	D3	evening	3	0,85	17	52	4,825	5,569
Nf121	3	long	M	48		A9	3	D3	evening	3	0,75	15	48	4,968	5,909
Nf121	5	long	F	69	37	A9	3	D3	evening	3	0,95	19	69	5,019	5,698
Nf121	6	long	M	53		A9	3	D3	evening	3	0,8	16	53	4,89	6,231
Nf121	8	long	F	62	98	A9	3	D3	evening	3	0,3	6	62	4,882	6,386
Nf121	9	long	M	49		A9	3	D3	evening	3	1	20	49	4,965	5,682
Nf121	10	long	M	51		A9	3	D3	evening	3	1	20	51	4,529	6,094
Nf121	11	long	F	76	58	A9	3	D3	evening	3	0,7	14	76	4,832	4,983
Nf121	12	long	M	48		A9	3	D3	evening	3	0,7	14	48	5,04	5,309
Nf121	13	long	M	48		A9	3	D3	evening	3	1	20	48	4,962	5,515
Nf121	14	long	M	49		A9	3	D3	evening	3	0,35	7	49	4,782	5,326
Nf121	15	long	F	76	53	A9	3	D3	evening	3	0,85	17	76	4,693	5,533
Nf121	16	long	M	51		A9	3	D3	evening	3	0,9	18	51	4,808	5,13
Nf121	19	long	M			A9	3	D3	evening	3	0,8	16		5,009	4,453
Nf121	20	long	F	62	103	A9	3	D3	evening	3	0,95	19	62	5,072	5,2
Nf121	21	long	F	66	38	A9	3	D3	evening	3	1	20	66	4,925	5,832
Nf121	23	long	M	48		A9	3	D3	evening	3	0,95	19	48	4,976	6,255
Nf121	24	long	M	76		A9	3	D3	evening	3	0,8	16	76	5,175	5,206
GRZ	1	GRZ	F	85	26	A9	3	D3	evening	3	0,55	11	85	4,599	6,209
GRZ	2	GRZ	M			A9	3	D3	evening	3	0,95	19		4,889	5,438
GRZ	3	GRZ	M	48		A9	3	D3	evening	3	0,8	16	48	4,674	6,184
GRZ	6	GRZ	M	48		A9	3	D3	evening	3	0,45	9	48	4,98	5,704
GRZ	8	GRZ	M	48		A9	3	D3	evening	3	0,15	3	48	4,775	5,589
GRZ	9	GRZ	M	48		A9	3	D3	evening	3	0,8	16	48	4,847	5,352
GRZ	10	GRZ	M	48		A9	3	D3	evening	3	0,8	16	48	4,917	5,368
GRZ	11	GRZ	F	76	75	A9	3	D3	evening	3	0,65	13	76	4,882	5,285
GRZ	12	GRZ	M	48		A9	3	D3	evening	3	0,9	18	48	5,199	4,988
GRZ	13	GRZ	F	69	49	A9	3	D3	evening	3	0,45	9	69	5,232	4,525
GRZ	14	GRZ	F	85	7	A9	3	D3	evening	3	0,7	14	85	4,964	5,667
GRZ	15	GRZ	M	48		A9	3	D3	evening	3	0,6	12	48	4,777	5,045
GRZ	16	GRZ	M	48		A9	3	D3	evening	3	0,3	6	48	4,954	5,966
GRZ	17	GRZ	F	78	9	A9	3	D3	evening	3	0,5	10	78	4,832	4,988
GRZ	19	GRZ	M	48		A9	3	D3	evening	3	0,5	10	48	4,891	5,347
GRZ	20	GRZ	M	48		A9	3	D3	evening	3	1	20	48	4,959	5,276
GRZ	21	GRZ	M	48		A9	3	D3	evening	3	0,9	18	48	4,738	5,964
GRZ	22	GRZ	M	48		A9	3	D3	evening	3	0,85	17	48	4,865
GRZ	26	GRZ	M	48		A9	3	D3	evening	3	0,4	8	48	5,255	5,183
GRZ	27	GRZ	M	51		A9	3	D3	evening	3	0,8	16	51	5,159	5,991
GRZ	28	GRZ	F	69	135	A9	3	D3	evening	3	0,95	19	69	4,638	5,503
GRZ	29	GRZ	M	48		A9	3	D3	evening	3	0,25	5	48	4,591	4,798
GRZ	30	GRZ	M	48		A9	3	D3	evening	3	0,85	17	48	5,034	4,593
GRZ	31	GRZ	F	94	2	A9	3	D3	evening	3	0,85	17	94	4,749
Nf222	2	short	M	62		A10	4	D4	morning	1	1	20	62	4,779	5,227
Nf222	4	short	F	69	79	A10	4	D4	morning	1	0,95	19	69	4,916	6,114
Nf222	6	short	F	57	52	A10	4	D4	morning	1	0,85	17	57	4,953	5,959
Nf222	8	short	M	48		A10	4	D4	morning	1	0,9	18	48	5,095	6,013
Nf222	9	short	F	66	82	A10	4	D4	morning	1	1	20	66	4,687	5,875
Nf222	10	short	M	57		A10	4	D4	morning	1	0,85	17	57	5,301	5,345
Nf222	11	short	F	66	75	A10	4	D4	morning	1	0,95	19	66	5,337	5,61
Nf222	14	short	M	48		A10	4	D4	morning	1	0,6	12	48	4,989	6,818
Nf222	18	short	F	76	55	A10	4	D4	morning	1	1	20	76	4,958	6,605
Nf222	19	short	F	49	19	A10	4	D4	morning	1	0,6	12	49	4,747	6,614
Nf222	22	short	M	48		A10	4	D4	morning	1	0,45	9	48	5,11	5,569
Nf222	23	short	F	90	4	A10	4	D4	morning	1	0,95	19	90	5,361	5,991
Nf222	24	short	F	62	142	A10	4	D4	morning	1	0,55	11	62	4,668	6,422
Nf222	26	short	F	59	3	A10	4	D4	morning	1	0,25	5	59	4,888	5,842
Nf222	27	short	F	64	89	A10	4	D4	morning	1	1	20	64	5,574	5,229
Nf222	28	short	M	52		A10	4	D4	morning	1	1	20	52	5,204	6,343
Nf222	30	short	F	64	42	A10	4	D4	morning	1	1	20	64	5,314	5,516
Nf222	35	short	M	48		A10	4	D4	morning	1	0,45	9	48	5,446	5,883
Nf222	36	short	M	55		A10	4	D4	morning	1	0,95	19	55	5,107	6,175
Nf222	42	short	M	57		A10	4	D4	morning	1	0,9	18	57	5,292	5,988
Nf222	43	short	F	62	124	A10	4	D4	morning	1	1	20	62	5,149	5,899
Nf222	45	short	M	80		A10	4	D4	morning	1	0,95	19	80	4,819	6,717
Nf222	46	short	F	59	45	A10	4	D4	morning	1	0,95	19	59	5,305	6,828
Nf222	47	short	F	64	28	A10	4	D4	morning	1	1	20	64	5,271	5,912
Nf222	48	short	M	51		A10	4	D4	morning	1	0,75	15	51	5,615	6,026
Nf222	50	short	M	59		A10	4	D4	morning	1	0,8	16	59	4,886	6,054
Nf222	52	short	F	71	73	A10	4	D4	morning	1	0,95	19	71	4,904	4,955
Nf222	53	short	M	53		A10	4	D4	morning	1	0,9	18	53	4,755	6,16
Nf414	1	short	M	71		A10	4	D4	morning	1	0,95	19	71	5,051	6,416
Nf414	2	short	M	78		A10	4	D4	morning	1	0,7	14	78	4,828	6,063
Nf414	6	short	F	62	105	A10	4	D4	morning	1	1	20	62	4,76	5,27
Nf414	7	short	F	64	129	A10	4	D4	morning	1	1	20	64	5,224	4,746
Nf414	9	short	M	48		A10	4	D4	morning	1	0,6	12	48	5,036	5,363
Nf414	11	short	F	76	104	A10	4	D4	morning	1	0,5	10	76	5,037	6,646
Nf414	12	short	M	82		A10	4	D4	morning	1	0,6	12	82	4,445	4,455
Nf414	14	short	M	55		A10	4	D4	morning	1	0,85	17	55	4,615	5,482
Nf414	15	short	F	59	70	A10	4	D4	morning	1	0,75	15	59	4,986	5,746
Nf414	16	short	F	62	122	A10	4	D4	morning	1	0,8	16	62	5,166	5,506
Nf414	17	short	F	64	125	A10	4	D4	morning	1	1	20	64	4,894	5,013
Nf414	18	short	M	52		A10	4	D4	morning	1	1	20	52	4,775	6,059
Nf414	19	short	M	50		A10	4	D4	morning	1	0,95	19	50	4,929	5,388
Nf414	20	short	F	62	162	A10	4	D4	morning	1	0,2	4	62	4,859	6,133
Nf414	21	short	F	64	75	A10	4	D4	morning	1	0,8	16	64	4,722	5,595
Nf414	22	short	M	59		A10	4	D4	morning	1	0,9	18	59	4,808	5,853
Nf414	23	short	M	57		A10	4	D4	morning	1	0,85	17	57	4,945	6,102
Nf414	24	short	M	59		A10	4	D4	morning	1	0,7	14	59	4,985	6,258
Nf414	25	short	M	52		A10	4	D4	morning	1	1	20	52	5,266	6,429
Nf414	26	short	F	62	134	A10	4	D4	morning	1	0,75	15	62	4,744	5,696
Nf414	27	short	F	59	105	A10	4	D4	morning	1	1	20	59	5,039	6,066
Nf414	28	short	F	78	113	A10	4	D4	morning	1	0,9	18	78	4,41	6,139
Nf414	29	short	F	69	124	A10	4	D4	morning	1	0,95	19	69	5,049	5,687
Nf414	33	short	M	52		A10	4	D4	morning	1	0,9	18	52	4,894	5,911
Nf2	1	long	F	76	40	A10	4	D4	morning	1	1	20	76	4,836	5,668
Nf2	2	long	M	48		A10	4	D4	morning	1	0,95	19	48	5,155	6,612
Nf2	5	long	M	48		A10	4	D4	morning	1	0,3	6	48	5,251	6,171
Nf2	7	long	M	55		A10	4	D4	morning	1			55	4,916	4,659
Nf2	8	long	F	80	24	A10	4	D4	morning	1	1	20	80	5,287	6,518
Nf2	9	long	M	64		A10	4	D4	morning	1	1	20	64	5,12	6,282
Nf2	11	long	F	85	43	A10	4	D4	morning	1	0,2	4	85	4,954	5,909
Nf2	12	long	F	71	108	A10	4	D4	morning	1	1	20	71	4,721	6,288
Nf2	13	long	F	71	37	A10	4	D4	morning	1			71	4,965	5,797
Nf2	14	long	F	80	1	A10	4	D4	morning	1	0,75	15	80	4,853	6,622
Nf2	16	long	M	57		A10	4	D4	morning	1	1	20	57	4,798	5,139
Nf2	17	long	F	80	24	A10	4	D4	morning	1	0,75	15	80	4,965	5,052
Nf2	20	long	F	71	66	A10	4	D4	morning	1	0,8	16	71	4,975	5,512
Nf2	21	long	M	48		A10	4	D4	morning	1	0,85	17	48	5,361	5,762
Nf2	22	long	M	59		A10	4	D4	morning	1	0,85	17	59	4,908	6,208
Nf2	24	long	M	48		A10	4	D4	morning	1	0,65	13	48	5,044	5,92
Nf2	27	long	M	50		A10	4	D4	morning	1	0,75	15	50	4,887	6,024
Nf2	28	long	M	51		A10	4	D4	morning	1	0,7	14	51	4,896	5,662
Nf2	29	long	F	76	29	A10	4	D4	morning	1	1	20	76	4,927	6,322
Nf2	30	long	M	55		A10	4	D4	morning	1			55	5,117	5,658
Nf2	31	long	F	85	25	A10	4	D4	morning	1			85	5,541	5,417
Nf2	34	long	F	64	31	A10	4	D4	morning	1	1	20	64	5,117	6,413
Nf2	35	long	F	71	71	A10	4	D4	morning	1	1	20	71	4,892	5,903
Nf2	36	long	M	48		A10	4	D4	morning	1	1	20	48	4,984	6,475
Nf2	37	long	F	71	84	A10	4	D4	morning	1	0,55	11	71	4,975	6,555
Nf2	38	long	M	57		A10	4	D4	morning	1	0,9	18	57	4,793	6,22
Nf2	40	long	M	49		A10	4	D4	morning	1	1	20	49	4,931	6,247
Nf121	1	long	M	52		A10	4	D4	morning	1	1	20	52	4,825	5,569
Nf121	3	long	M	48		A10	4	D4	morning	1	0,75	15	48	4,968	5,909
Nf121	5	long	F	69	37	A10	4	D4	morning	1	1	20	69	5,019	5,698
Nf121	6	long	M	53		A10	4	D4	morning	1	0,5	10	53	4,89	6,231
Nf121	8	long	F	62	98	A10	4	D4	morning	1	0,15	3	62	4,882	6,386
Nf121	9	long	M	49		A10	4	D4	morning	1	1	20	49	4,965	5,682
Nf121	10	long	M	51		A10	4	D4	morning	1	0,6	12	51	4,529	6,094
Nf121	11	long	F	76	58	A10	4	D4	morning	1	0,95	19	76	4,832	4,983
Nf121	12	long	M	48		A10	4	D4	morning	1	0,5	10	48	5,04	5,309
Nf121	13	long	M	48		A10	4	D4	morning	1	1	20	48	4,962	5,515
Nf121	14	long	M	49		A10	4	D4	morning	1	0,6	12	49	4,782	5,326
Nf121	15	long	F	76	53	A10	4	D4	morning	1	0,55	11	76	4,693	5,533
Nf121	16	long	M	51		A10	4	D4	morning	1	0,7	14	51	4,808	5,13
Nf121	19	long	M			A10	4	D4	morning	1	0,85	17		5,009	4,453
Nf121	20	long	F	62	103	A10	4	D4	morning	1	0,65	13	62	5,072	5,2
Nf121	21	long	F	66	38	A10	4	D4	morning	1	0,4	8	66	4,925	5,832
Nf121	23	long	M	48		A10	4	D4	morning	1	1	20	48	4,976	6,255
Nf121	24	long	M	76		A10	4	D4	morning	1	0,95	19	76	5,175	5,206
GRZ	1	GRZ	F	85	26	A10	4	D4	morning	1	0,55	11	85	4,599	6,209
GRZ	2	GRZ	M			A10	4	D4	morning	1	0,95	19		4,889	5,438
GRZ	3	GRZ	M	48		A10	4	D4	morning	1	1	20	48	4,674	6,184
GRZ	6	GRZ	M	48		A10	4	D4	morning	1	0,85	17	48	4,98	5,704
GRZ	8	GRZ	M	48		A10	4	D4	morning	1	0,15	3	48	4,775	5,589
GRZ	9	GRZ	M	48		A10	4	D4	morning	1	1	20	48	4,847	5,352
GRZ	10	GRZ	M	48		A10	4	D4	morning	1	0,95	19	48	4,917	5,368
GRZ	11	GRZ	F	76	75	A10	4	D4	morning	1	0,75	15	76	4,882	5,285
GRZ	12	GRZ	M	48		A10	4	D4	morning	1	1	20	48	5,199	4,988
GRZ	13	GRZ	F	69	49	A10	4	D4	morning	1	0,4	8	69	5,232	4,525
GRZ	14	GRZ	F	85	7	A10	4	D4	morning	1	0,75	15	85	4,964	5,667
GRZ	15	GRZ	M	48		A10	4	D4	morning	1	0,85	17	48	4,777	5,045
GRZ	16	GRZ	M	48		A10	4	D4	morning	1	0,65	13	48	4,954	5,966
GRZ	17	GRZ	F	78	9	A10	4	D4	morning	1			78	4,832	4,988
GRZ	19	GRZ	M	48		A10	4	D4	morning	1	1	20	48	4,891	5,347
GRZ	20	GRZ	M	48		A10	4	D4	morning	1	0,85	17	48	4,959	5,276
GRZ	21	GRZ	M	48		A10	4	D4	morning	1	1	20	48	4,738	5,964
GRZ	22	GRZ	M	48		A10	4	D4	morning	1	0,85	17	48	4,865
GRZ	26	GRZ	M	48		A10	4	D4	morning	1	0,95	19	48	5,255	5,183
GRZ	27	GRZ	M	51		A10	4	D4	morning	1	0,45	9	51	5,159	5,991
GRZ	28	GRZ	F	69	135	A10	4	D4	morning	1	0,95	19	69	4,638	5,503
GRZ	29	GRZ	M	48		A10	4	D4	morning	1	0,8	16	48	4,591	4,798
GRZ	30	GRZ	M	48		A10	4	D4	morning	1	0,55	11	48	5,034	4,593
GRZ	31	GRZ	F	94	2	A10	4	D4	morning	1	0,95	19	94	4,749
Nf222	2	short	M	62		A11	4	D4	afternoon	2	1	20	62	4,779	5,227
Nf222	4	short	F	69	79	A11	4	D4	afternoon	2	0,95	19	69	4,916	6,114
Nf222	6	short	F	57	52	A11	4	D4	afternoon	2	1	20	57	4,953	5,959
Nf222	8	short	M	48		A11	4	D4	afternoon	2	0,95	19	48	5,095	6,013
Nf222	9	short	F	66	82	A11	4	D4	afternoon	2	0,6	12	66	4,687	5,875
Nf222	10	short	M	57		A11	4	D4	afternoon	2	0,65	13	57	5,301	5,345
Nf222	11	short	F	66	75	A11	4	D4	afternoon	2	0,45	9	66	5,337	5,61
Nf222	14	short	M	48		A11	4	D4	afternoon	2	0,8	16	48	4,989	6,818
Nf222	18	short	F	76	55	A11	4	D4	afternoon	2	0	0	76	4,958	6,605
Nf222	19	short	F	49	19	A11	4	D4	afternoon	2	0,35	7	49	4,747	6,614
Nf222	22	short	M	48		A11	4	D4	afternoon	2	0,7	14	48	5,11	5,569
Nf222	23	short	F	90	4	A11	4	D4	afternoon	2	1	20	90	5,361	5,991
Nf222	24	short	F	62	142	A11	4	D4	afternoon	2	0,7	14	62	4,668	6,422
Nf222	26	short	F	59	3	A11	4	D4	afternoon	2	0,9	18	59	4,888	5,842
Nf222	27	short	F	64	89	A11	4	D4	afternoon	2	1	20	64	5,574	5,229
Nf222	28	short	M	52		A11	4	D4	afternoon	2	0,8	16	52	5,204	6,343
Nf222	30	short	F	64	42	A11	4	D4	afternoon	2	1	20	64	5,314	5,516
Nf222	35	short	M	48		A11	4	D4	afternoon	2	1	20	48	5,446	5,883
Nf222	36	short	M	55		A11	4	D4	afternoon	2	0,6	12	55	5,107	6,175
Nf222	42	short	M	57		A11	4	D4	afternoon	2	0,4	8	57	5,292	5,988
Nf222	43	short	F	62	124	A11	4	D4	afternoon	2	1	20	62	5,149	5,899
Nf222	45	short	M	80		A11	4	D4	afternoon	2	1	20	80	4,819	6,717
Nf222	46	short	F	59	45	A11	4	D4	afternoon	2	0,95	19	59	5,305	6,828
Nf222	47	short	F	64	28	A11	4	D4	afternoon	2	0,95	19	64	5,271	5,912
Nf222	48	short	M	51		A11	4	D4	afternoon	2	0,75	15	51	5,615	6,026
Nf222	50	short	M	59		A11	4	D4	afternoon	2	0,95	19	59	4,886	6,054
Nf222	52	short	F	71	73	A11	4	D4	afternoon	2	1	20	71	4,904	4,955
Nf222	53	short	M	53		A11	4	D4	afternoon	2	0,95	19	53	4,755	6,16
Nf414	1	short	M	71		A11	4	D4	afternoon	2	0,8	16	71	5,051	6,416
Nf414	2	short	M	78		A11	4	D4	afternoon	2	1	20	78	4,828	6,063
Nf414	6	short	F	62	105	A11	4	D4	afternoon	2	0,95	19	62	4,76	5,27
Nf414	7	short	F	64	129	A11	4	D4	afternoon	2	1	20	64	5,224	4,746
Nf414	9	short	M	48		A11	4	D4	afternoon	2	0,45	9	48	5,036	5,363
Nf414	11	short	F	76	104	A11	4	D4	afternoon	2	0,7	14	76	5,037	6,646
Nf414	12	short	M	82		A11	4	D4	afternoon	2	0,95	19	82	4,445	4,455
Nf414	14	short	M	55		A11	4	D4	afternoon	2	0,75	15	55	4,615	5,482
Nf414	15	short	F	59	70	A11	4	D4	afternoon	2	0,75	15	59	4,986	5,746
Nf414	16	short	F	62	122	A11	4	D4	afternoon	2	0,65	13	62	5,166	5,506
Nf414	17	short	F	64	125	A11	4	D4	afternoon	2	0,95	19	64	4,894	5,013
Nf414	18	short	M	52		A11	4	D4	afternoon	2	0,45	9	52	4,775	6,059
Nf414	19	short	M	50		A11	4	D4	afternoon	2	1	20	50	4,929	5,388
Nf414	20	short	F	62	162	A11	4	D4	afternoon	2	0,1	2	62	4,859	6,133
Nf414	21	short	F	64	75	A11	4	D4	afternoon	2	1	20	64	4,722	5,595
Nf414	22	short	M	59		A11	4	D4	afternoon	2	1	20	59	4,808	5,853
Nf414	23	short	M	57		A11	4	D4	afternoon	2	1	20	57	4,945	6,102
Nf414	24	short	M	59		A11	4	D4	afternoon	2	0,95	19	59	4,985	6,258
Nf414	25	short	M	52		A11	4	D4	afternoon	2	1	20	52	5,266	6,429
Nf414	26	short	F	62	134	A11	4	D4	afternoon	2	0,85	17	62	4,744	5,696
Nf414	27	short	F	59	105	A11	4	D4	afternoon	2	1	20	59	5,039	6,066
Nf414	28	short	F	78	113	A11	4	D4	afternoon	2	0,9	18	78	4,41	6,139
Nf414	29	short	F	69	124	A11	4	D4	afternoon	2	1	20	69	5,049	5,687
Nf414	33	short	M	52		A11	4	D4	afternoon	2	0,85	17	52	4,894	5,911
Nf2	1	long	F	76	40	A11	4	D4	afternoon	2	0,95	19	76	4,836	5,668
Nf2	2	long	M	48		A11	4	D4	afternoon	2	0,95	19	48	5,155	6,612
Nf2	5	long	M	48		A11	4	D4	afternoon	2	0,45	9	48	5,251	6,171
Nf2	7	long	M	55		A11	4	D4	afternoon	2			55	4,916	4,659
Nf2	8	long	F	80	24	A11	4	D4	afternoon	2	1	20	80	5,287	6,518
Nf2	9	long	M	64		A11	4	D4	afternoon	2	1	20	64	5,12	6,282
Nf2	11	long	F	85	43	A11	4	D4	afternoon	2	0,2	4	85	4,954	5,909
Nf2	12	long	F	71	108	A11	4	D4	afternoon	2	1	20	71	4,721	6,288
Nf2	13	long	F	71	37	A11	4	D4	afternoon	2			71	4,965	5,797
Nf2	14	long	F	80	1	A11	4	D4	afternoon	2	0,95	19	80	4,853	6,622
Nf2	16	long	M	57		A11	4	D4	afternoon	2	0,95	19	57	4,798	5,139
Nf2	17	long	F	80	24	A11	4	D4	afternoon	2	1	20	80	4,965	5,052
Nf2	20	long	F	71	66	A11	4	D4	afternoon	2	1	20	71	4,975	5,512
Nf2	21	long	M	48		A11	4	D4	afternoon	2	0,8	16	48	5,361	5,762
Nf2	22	long	M	59		A11	4	D4	afternoon	2	0,95	19	59	4,908	6,208
Nf2	24	long	M	48		A11	4	D4	afternoon	2	1	20	48	5,044	5,92
Nf2	27	long	M	50		A11	4	D4	afternoon	2	0,9	18	50	4,887	6,024
Nf2	28	long	M	51		A11	4	D4	afternoon	2	0,45	9	51	4,896	5,662
Nf2	29	long	F	76	29	A11	4	D4	afternoon	2	1	20	76	4,927	6,322
Nf2	30	long	M	55		A11	4	D4	afternoon	2			55	5,117	5,658
Nf2	31	long	F	85	25	A11	4	D4	afternoon	2			85	5,541	5,417
Nf2	34	long	F	64	31	A11	4	D4	afternoon	2	1	20	64	5,117	6,413
Nf2	35	long	F	71	71	A11	4	D4	afternoon	2	1	20	71	4,892	5,903
Nf2	36	long	M	48		A11	4	D4	afternoon	2	1	20	48	4,984	6,475
Nf2	37	long	F	71	84	A11	4	D4	afternoon	2	0,3	6	71	4,975	6,555
Nf2	38	long	M	57		A11	4	D4	afternoon	2	1	20	57	4,793	6,22
Nf2	40	long	M	49		A11	4	D4	afternoon	2	0,9	18	49	4,931	6,247
Nf121	1	long	M	52		A11	4	D4	afternoon	2	1	20	52	4,825	5,569
Nf121	3	long	M	48		A11	4	D4	afternoon	2	0,6	12	48	4,968	5,909
Nf121	5	long	F	69	37	A11	4	D4	afternoon	2	1	20	69	5,019	5,698
Nf121	6	long	M	53		A11	4	D4	afternoon	2	0,9	18	53	4,89	6,231
Nf121	8	long	F	62	98	A11	4	D4	afternoon	2	0,35	7	62	4,882	6,386
Nf121	9	long	M	49		A11	4	D4	afternoon	2	1	20	49	4,965	5,682
Nf121	10	long	M	51		A11	4	D4	afternoon	2	0,2	4	51	4,529	6,094
Nf121	11	long	F	76	58	A11	4	D4	afternoon	2	0,9	18	76	4,832	4,983
Nf121	12	long	M	48		A11	4	D4	afternoon	2	0,75	15	48	5,04	5,309
Nf121	13	long	M	48		A11	4	D4	afternoon	2	0,95	19	48	4,962	5,515
Nf121	14	long	M	49		A11	4	D4	afternoon	2	0,95	19	49	4,782	5,326
Nf121	15	long	F	76	53	A11	4	D4	afternoon	2	0,7	14	76	4,693	5,533
Nf121	16	long	M	51		A11	4	D4	afternoon	2	0,85	17	51	4,808	5,13
Nf121	19	long	M			A11	4	D4	afternoon	2	0,3	6		5,009	4,453
Nf121	20	long	F	62	103	A11	4	D4	afternoon	2	1	20	62	5,072	5,2
Nf121	21	long	F	66	38	A11	4	D4	afternoon	2	0,5	10	66	4,925	5,832
Nf121	23	long	M	48		A11	4	D4	afternoon	2	0,95	19	48	4,976	6,255
Nf121	24	long	M	76		A11	4	D4	afternoon	2	1	20	76	5,175	5,206
GRZ	1	GRZ	F	85	26	A11	4	D4	afternoon	2	0,55	11	85	4,599	6,209
GRZ	2	GRZ	M			A11	4	D4	afternoon	2	0,85	17		4,889	5,438
GRZ	3	GRZ	M	48		A11	4	D4	afternoon	2	1	20	48	4,674	6,184
GRZ	6	GRZ	M	48		A11	4	D4	afternoon	2	0,5	10	48	4,98	5,704
GRZ	8	GRZ	M	48		A11	4	D4	afternoon	2	0,4	8	48	4,775	5,589
GRZ	9	GRZ	M	48		A11	4	D4	afternoon	2	1	20	48	4,847	5,352
GRZ	10	GRZ	M	48		A11	4	D4	afternoon	2	0,9	18	48	4,917	5,368
GRZ	11	GRZ	F	76	75	A11	4	D4	afternoon	2	0,95	19	76	4,882	5,285
GRZ	12	GRZ	M	48		A11	4	D4	afternoon	2	1	20	48	5,199	4,988
GRZ	13	GRZ	F	69	49	A11	4	D4	afternoon	2	0,95	19	69	5,232	4,525
GRZ	14	GRZ	F	85	7	A11	4	D4	afternoon	2	0,65	13	85	4,964	5,667
GRZ	15	GRZ	M	48		A11	4	D4	afternoon	2	0,9	18	48	4,777	5,045
GRZ	16	GRZ	M	48		A11	4	D4	afternoon	2	0,4	8	48	4,954	5,966
GRZ	17	GRZ	F	78	9	A11	4	D4	afternoon	2			78	4,832	4,988
GRZ	19	GRZ	M	48		A11	4	D4	afternoon	2	0,95	19	48	4,891	5,347
GRZ	20	GRZ	M	48		A11	4	D4	afternoon	2	0,8	16	48	4,959	5,276
GRZ	21	GRZ	M	48		A11	4	D4	afternoon	2	0,75	15	48	4,738	5,964
GRZ	22	GRZ	M	48		A11	4	D4	afternoon	2	1	20	48	4,865
GRZ	26	GRZ	M	48		A11	4	D4	afternoon	2	0,6	12	48	5,255	5,183
GRZ	27	GRZ	M	51		A11	4	D4	afternoon	2	0,35	7	51	5,159	5,991
GRZ	28	GRZ	F	69	135	A11	4	D4	afternoon	2	1	20	69	4,638	5,503
GRZ	29	GRZ	M	48		A11	4	D4	afternoon	2	0,7	14	48	4,591	4,798
GRZ	30	GRZ	M	48		A11	4	D4	afternoon	2	0,8	16	48	5,034	4,593
GRZ	31	GRZ	F	94	2	A11	4	D4	afternoon	2	0,55	11	94	4,749
Nf222	2	short	M	62		A12	4	D4	evening	3	1	20	62	4,779	5,227
Nf222	4	short	F	69	79	A12	4	D4	evening	3	1	20	69	4,916	6,114
Nf222	6	short	F	57	52	A12	4	D4	evening	3	0,85	17	57	4,953	5,959
Nf222	8	short	M	48		A12	4	D4	evening	3	0,95	19	48	5,095	6,013
Nf222	9	short	F	66	82	A12	4	D4	evening	3	1	20	66	4,687	5,875
Nf222	10	short	M	57		A12	4	D4	evening	3	0,85	17	57	5,301	5,345
Nf222	11	short	F	66	75	A12	4	D4	evening	3	0,1	2	66	5,337	5,61
Nf222	14	short	M	48		A12	4	D4	evening	3	0,7	14	48	4,989	6,818
Nf222	18	short	F	76	55	A12	4	D4	evening	3	1	20	76	4,958	6,605
Nf222	19	short	F	49	19	A12	4	D4	evening	3	0,45	9	49	4,747	6,614
Nf222	22	short	M	48		A12	4	D4	evening	3	0,7	14	48	5,11	5,569
Nf222	23	short	F	90	4	A12	4	D4	evening	3	1	20	90	5,361	5,991
Nf222	24	short	F	62	142	A12	4	D4	evening	3	0,65	13	62	4,668	6,422
Nf222	26	short	F	59	3	A12	4	D4	evening	3	1	20	59	4,888	5,842
Nf222	27	short	F	64	89	A12	4	D4	evening	3	1	20	64	5,574	5,229
Nf222	28	short	M	52		A12	4	D4	evening	3	0,5	10	52	5,204	6,343
Nf222	30	short	F	64	42	A12	4	D4	evening	3	1	20	64	5,314	5,516
Nf222	35	short	M	48		A12	4	D4	evening	3	0,5	10	48	5,446	5,883
Nf222	36	short	M	55		A12	4	D4	evening	3	0,45	9	55	5,107	6,175
Nf222	42	short	M	57		A12	4	D4	evening	3	0,3	6	57	5,292	5,988
Nf222	43	short	F	62	124	A12	4	D4	evening	3	1	20	62	5,149	5,899
Nf222	45	short	M	80		A12	4	D4	evening	3	0,55	11	80	4,819	6,717
Nf222	46	short	F	59	45	A12	4	D4	evening	3	0,85	17	59	5,305	6,828
Nf222	47	short	F	64	28	A12	4	D4	evening	3	1	20	64	5,271	5,912
Nf222	48	short	M	51		A12	4	D4	evening	3	0,65	13	51	5,615	6,026
Nf222	50	short	M	59		A12	4	D4	evening	3	1	20	59	4,886	6,054
Nf222	52	short	F	71	73	A12	4	D4	evening	3	0,9	18	71	4,904	4,955
Nf222	53	short	M	53		A12	4	D4	evening	3	0,5	10	53	4,755	6,16
Nf414	1	short	M	71		A12	4	D4	evening	3	0,5	10	71	5,051	6,416
Nf414	2	short	M	78		A12	4	D4	evening	3	0,6	12	78	4,828	6,063
Nf414	6	short	F	62	105	A12	4	D4	evening	3	0,8	16	62	4,76	5,27
Nf414	7	short	F	64	129	A12	4	D4	evening	3	1	20	64	5,224	4,746
Nf414	9	short	M	48		A12	4	D4	evening	3	0,25	5	48	5,036	5,363
Nf414	11	short	F	76	104	A12	4	D4	evening	3	0,65	13	76	5,037	6,646
Nf414	12	short	M	82		A12	4	D4	evening	3	0,75	15	82	4,445	4,455
Nf414	14	short	M	55		A12	4	D4	evening	3	0,6	12	55	4,615	5,482
Nf414	15	short	F	59	70	A12	4	D4	evening	3	0,55	11	59	4,986	5,746
Nf414	16	short	F	62	122	A12	4	D4	evening	3	0,25	5	62	5,166	5,506
Nf414	17	short	F	64	125	A12	4	D4	evening	3	0,75	15	64	4,894	5,013
Nf414	18	short	M	52		A12	4	D4	evening	3	0,5	10	52	4,775	6,059
Nf414	19	short	M	50		A12	4	D4	evening	3	0,6	12	50	4,929	5,388
Nf414	20	short	F	62	162	A12	4	D4	evening	3	0,1	2	62	4,859	6,133
Nf414	21	short	F	64	75	A12	4	D4	evening	3	0,85	17	64	4,722	5,595
Nf414	22	short	M	59		A12	4	D4	evening	3	0,85	17	59	4,808	5,853
Nf414	23	short	M	57		A12	4	D4	evening	3	1	20	57	4,945	6,102
Nf414	24	short	M	59		A12	4	D4	evening	3	0,4	8	59	4,985	6,258
Nf414	25	short	M	52		A12	4	D4	evening	3	0,05	1	52	5,266	6,429
Nf414	26	short	F	62	134	A12	4	D4	evening	3	0,75	15	62	4,744	5,696
Nf414	27	short	F	59	105	A12	4	D4	evening	3	1	20	59	5,039	6,066
Nf414	28	short	F	78	113	A12	4	D4	evening	3	0,75	15	78	4,41	6,139
Nf414	29	short	F	69	124	A12	4	D4	evening	3	0,95	19	69	5,049	5,687
Nf414	33	short	M	52		A12	4	D4	evening	3	0,5	10	52	4,894	5,911
Nf2	1	long	F	76	40	A12	4	D4	evening	3	0,95	19	76	4,836	5,668
Nf2	2	long	M	48		A12	4	D4	evening	3	1	20	48	5,155	6,612
Nf2	5	long	M	48		A12	4	D4	evening	3	0,5	10	48	5,251	6,171
Nf2	7	long	M	55		A12	4	D4	evening	3			55	4,916	4,659
Nf2	8	long	F	80	24	A12	4	D4	evening	3	1	20	80	5,287	6,518
Nf2	9	long	M	64		A12	4	D4	evening	3	1	20	64	5,12	6,282
Nf2	11	long	F	85	43	A12	4	D4	evening	3	1	20	85	4,954	5,909
Nf2	12	long	F	71	108	A12	4	D4	evening	3	0,7	14	71	4,721	6,288
Nf2	13	long	F	71	37	A12	4	D4	evening	3			71	4,965	5,797
Nf2	14	long	F	80	1	A12	4	D4	evening	3	0,7	14	80	4,853	6,622
Nf2	16	long	M	57		A12	4	D4	evening	3	1	20	57	4,798	5,139
Nf2	17	long	F	80	24	A12	4	D4	evening	3	0,95	19	80	4,965	5,052
Nf2	20	long	F	71	66	A12	4	D4	evening	3	0,75	15	71	4,975	5,512
Nf2	21	long	M	48		A12	4	D4	evening	3	0,8	16	48	5,361	5,762
Nf2	22	long	M	59		A12	4	D4	evening	3	0,95	19	59	4,908	6,208
Nf2	24	long	M	48		A12	4	D4	evening	3	0,9	18	48	5,044	5,92
Nf2	27	long	M	50		A12	4	D4	evening	3	0,85	17	50	4,887	6,024
Nf2	28	long	M	51		A12	4	D4	evening	3	0,3	6	51	4,896	5,662
Nf2	29	long	F	76	29	A12	4	D4	evening	3	0,9	18	76	4,927	6,322
Nf2	30	long	M	55		A12	4	D4	evening	3			55	5,117	5,658
Nf2	31	long	F	85	25	A12	4	D4	evening	3			85	5,541	5,417
Nf2	34	long	F	64	31	A12	4	D4	evening	3	0,8	16	64	5,117	6,413
Nf2	35	long	F	71	71	A12	4	D4	evening	3	1	20	71	4,892	5,903
Nf2	36	long	M	48		A12	4	D4	evening	3	0,85	17	48	4,984	6,475
Nf2	37	long	F	71	84	A12	4	D4	evening	3	0,6	12	71	4,975	6,555
Nf2	38	long	M	57		A12	4	D4	evening	3	1	20	57	4,793	6,22
Nf2	40	long	M	49		A12	4	D4	evening	3	0,95	19	49	4,931	6,247
Nf121	1	long	M	52		A12	4	D4	evening	3	0,9	18	52	4,825	5,569
Nf121	3	long	M	48		A12	4	D4	evening	3	0,7	14	48	4,968	5,909
Nf121	5	long	F	69	37	A12	4	D4	evening	3	1	20	69	5,019	5,698
Nf121	6	long	M	53		A12	4	D4	evening	3	0,35	7	53	4,89	6,231
Nf121	8	long	F	62	98	A12	4	D4	evening	3	0,45	9	62	4,882	6,386
Nf121	9	long	M	49		A12	4	D4	evening	3	1	20	49	4,965	5,682
Nf121	10	long	M	51		A12	4	D4	evening	3	0,55	11	51	4,529	6,094
Nf121	11	long	F	76	58	A12	4	D4	evening	3	0,9	18	76	4,832	4,983
Nf121	12	long	M	48		A12	4	D4	evening	3	0,4	8	48	5,04	5,309
Nf121	13	long	M	48		A12	4	D4	evening	3	0,95	19	48	4,962	5,515
Nf121	14	long	M	49		A12	4	D4	evening	3	0,75	15	49	4,782	5,326
Nf121	15	long	F	76	53	A12	4	D4	evening	3	0,75	15	76	4,693	5,533
Nf121	16	long	M	51		A12	4	D4	evening	3	1	20	51	4,808	5,13
Nf121	19	long	M			A12	4	D4	evening	3	0,8	16		5,009	4,453
Nf121	20	long	F	62	103	A12	4	D4	evening	3	1	20	62	5,072	5,2
Nf121	21	long	F	66	38	A12	4	D4	evening	3	0,95	19	66	4,925	5,832
Nf121	23	long	M	48		A12	4	D4	evening	3	0,8	16	48	4,976	6,255
Nf121	24	long	M	76		A12	4	D4	evening	3	0,9	18	76	5,175	5,206
GRZ	1	GRZ	F	85	26	A12	4	D4	evening	3	0,9	18	85	4,599	6,209
GRZ	2	GRZ	M			A12	4	D4	evening	3	1	20		4,889	5,438
GRZ	3	GRZ	M	48		A12	4	D4	evening	3	1	20	48	4,674	6,184
GRZ	6	GRZ	M	48		A12	4	D4	evening	3	0,5	10	48	4,98	5,704
GRZ	8	GRZ	M	48		A12	4	D4	evening	3	0,4	8	48	4,775	5,589
GRZ	9	GRZ	M	48		A12	4	D4	evening	3	0,85	17	48	4,847	5,352
GRZ	10	GRZ	M	48		A12	4	D4	evening	3	0,75	15	48	4,917	5,368
GRZ	11	GRZ	F	76	75	A12	4	D4	evening	3	0,75	15	76	4,882	5,285
GRZ	12	GRZ	M	48		A12	4	D4	evening	3	0,95	19	48	5,199	4,988
GRZ	13	GRZ	F	69	49	A12	4	D4	evening	3	0,65	13	69	5,232	4,525
GRZ	14	GRZ	F	85	7	A12	4	D4	evening	3	0,95	19	85	4,964	5,667
GRZ	15	GRZ	M	48		A12	4	D4	evening	3	0,8	16	48	4,777	5,045
GRZ	16	GRZ	M	48		A12	4	D4	evening	3	0,65	13	48	4,954	5,966
GRZ	17	GRZ	F	78	9	A12	4	D4	evening	3			78	4,832	4,988
GRZ	19	GRZ	M	48		A12	4	D4	evening	3	0,55	11	48	4,891	5,347
GRZ	20	GRZ	M	48		A12	4	D4	evening	3	0,95	19	48	4,959	5,276
GRZ	21	GRZ	M	48		A12	4	D4	evening	3	0,6	12	48	4,738	5,964
GRZ	22	GRZ	M	48		A12	4	D4	evening	3	0,6	12	48	4,865
GRZ	26	GRZ	M	48		A12	4	D4	evening	3	0,65	13	48	5,255	5,183
GRZ	27	GRZ	M	51		A12	4	D4	evening	3	0,65	13	51	5,159	5,991
GRZ	28	GRZ	F	69	135	A12	4	D4	evening	3	0,85	17	69	4,638	5,503
GRZ	29	GRZ	M	48		A12	4	D4	evening	3	0,4	8	48	4,591	4,798
GRZ	30	GRZ	M	48		A12	4	D4	evening	3	0,75	15	48	5,034	4,593
GRZ	31	GRZ	F	94	2	A12	4	D4	evening	3	0,8	16	94	4,749
