# Supplementary material for: Population-, sex- and individual level divergence in life-history and activity patterns in an annual killifish
Source: PeerJ. 2019 Jun 27;7:e7177. doi: 10.7717/peerj.7177 (PMC6599669; doi:10.7717/peerj.7177)
Supplement: Dataset S2 [file peerj-07-7177-s015.csv]

Population	Individual	Sex	Type	Maturation time	Fecundity	Body Size 1	Body Size 2	Growth1-2	Body Size	Activity1 proportion	ActivityScore1	Activity2 proportion	ActivityScore2	Activity3 proportion	ActivityScore3	ActivityDay1 proportion	ActivityScoreDay1	Activity4 proportion	ActivityScore4	Activity5 proportion	ActivityScore5	Activity6 proportion	ActivityScore6	ActivityDay2 proportion	ActivityScoreDay2	Activity7 proportion	ActivityScore7	Activity8 proportion	ActivityScore8	Activity9 proportion	ActivityScore9	ActivityDay3 proportion	ActivityScoreDay3	Activity10 proportion	ActivityScore10	Activity11 proportion	ActivityScore11	Activity12 proportion	ActivityScore12	ActivityDay4 proportion	ActivityScoreDay4	AverageActivity.proportion	TotalActivityScore
Nf222	2	M	short	62		4,779	10,006	5,227	31,348	0,95	19	1	20	0,95	19	0,966666667	58	1	20	1	20	0,8	16	0,933333333	56	0,85	17	0,95	19	1	20	0,933333333	56	1	20	1	20	1	20	1	60	0,958333333	230
Nf222	4	F	short	69	79	4,916	11,03	6,114	28,744	0,8	16	1	20	1	20	0,933333333	56	1	20	0,85	17	0,85	17	0,9	54	1	20	1	20	1	20	1	60	0,95	19	0,95	19	1	20	0,966666667	58	0,95	228
Nf222	6	F	short	57	52	4,953	10,912	5,959	29,443	0,5	10	0,6	12	0,8	16	0,633333333	38	0,6	12	0,55	11	0,55	11	0,566666667	34	0,85	17	0,8	16	0,85	17	0,833333333	50	0,85	17	1	20	0,85	17	0,9	54	0,733333333	176
Nf222	8	M	short	48		5,095	11,108	6,013	32,36	0,8	16	1	20	0,8	16	0,866666667	52	1	20	1	20	0,55	11	0,85	51	0,9	18	1	20	0,95	19	0,95	57	0,9	18	0,95	19	0,95	19	0,933333333	56	0,9	216
Nf222	9	F	short	66	82	4,687	10,562	5,875	28,669	1	20	0,9	18	1	20	0,966666667	58	1	20	0,9	18	0,7	14	0,866666667	52	1	20	0,85	17	0,85	17	0,9	54	1	20	0,6	12	1	20	0,866666667	52	0,9	216
Nf222	10	M	short	57		5,301	10,646	5,345	31,412	0,4	8	0,6	12	0,8	16	0,6	36	1	20	0,8	16	0,5	10	0,766666667	46	0,85	17	0,6	12	0,3	6	0,583333333	35	0,85	17	0,65	13	0,85	17	0,783333333	47	0,683333333	164
Nf222	11	F	short	66	75	5,337	10,947	5,61	28,728	0,7	14	0,8	16	0,55	11	0,683333333	41	0,7	14	0,75	15	0,35	7	0,6	36	0,95	19	0,85	17	0,35	7	0,716666667	43	0,95	19	0,45	9	0,1	2	0,5	30	0,625	150
Nf222	14	M	short	48		4,989	11,807	6,818	32,737	0,95	19	1	20	0,9	18	0,95	57	0,95	19	0,95	19	0,95	19	0,95	57	0,45	9	0,75	15	0,2	4	0,466666667	28	0,6	12	0,8	16	0,7	14	0,7	42	0,766666667	184
Nf222	18	F	short	76	55	4,958	11,563	6,605	30,339	0,9	18	0,95	19	1	20	0,95	57	1	20	1	20	1	20	1	60	0,75	15	1	20	0,95	19	0,9	54	1	20	0	0	1	20	0,666666667	40	0,879166667	211
Nf222	19	F	short	49	19	4,747	11,361	6,614	27,809	0,85	17	0,5	10	0,25	5	0,533333333	32	1	20	0,75	15	0,5	10	0,75	45	0,3	6	0,65	13	0,3	6	0,416666667	25	0,6	12	0,35	7	0,45	9	0,466666667	28	0,541666667	130
Nf222	22	M	short	48		5,11	10,679	5,569	29,505	0,7	14	1	20	0,7	14	0,8	48	0,9	18	1	20	0,9	18	0,933333333	56	0,65	13	0,75	15	0,75	15	0,716666667	43	0,45	9	0,7	14	0,7	14	0,616666667	37	0,766666667	184
Nf222	23	F	short	90	4	5,361	11,352	5,991	27,09	0,4	8	1	20	1	20	0,8	48	0,15	3	0,5	10	0,15	3	0,266666667	16	0,85	17	0,9	18	1	20	0,916666667	55	0,95	19	1	20	1	20	0,983333333	59	0,741666667	178
Nf222	24	F	short	62	142	4,668	11,09	6,422	30,509	0,9	18	0,95	19	0,75	15	0,866666667	52	0,8	16	0,95	19	0,6	12	0,783333333	47	0,75	15	0,65	13	0,85	17	0,75	45	0,55	11	0,7	14	0,65	13	0,633333333	38	0,758333333	182
Nf222	26	F	short	59	3	4,888	10,73	5,842	28,786	0,6	12	0,85	17	0,9	18	0,783333333	47	0,6	12	1	20	1	20	0,866666667	52	0,7	14	0,5	10	0,9	18	0,7	42	0,25	5	0,9	18	1	20	0,716666667	43	0,766666667	184
Nf222	27	F	short	64	89	5,574	10,803	5,229	31,292	0,95	19	0,95	19	0,9	18	0,933333333	56	1	20	0,9	18	1	20	0,966666667	58	0,7	14	1	20	0,95	19	0,883333333	53	1	20	1	20	1	20	1	60	0,945833333	227
Nf222	28	M	short	52		5,204	11,547	6,343	31,117	0,9	18	0,75	15	0,95	19	0,866666667	52	0,95	19	0,9	18	0,8	16	0,883333333	53	0,85	17	0,7	14	0,35	7	0,633333333	38	1	20	0,8	16	0,5	10	0,766666667	46	0,7875	189
Nf222	30	F	short	64	42	5,314	10,83	5,516	27,185	0,95	19	0,9	18	1	20	0,95	57	0,95	19	1	20	0,85	17	0,933333333	56	0,7	14	0,95	19	0,9	18	0,85	51	1	20	1	20	1	20	1	60	0,933333333	224
Nf222	35	M	short	48		5,446	11,329	5,883	34,125	0,4	8	0,9	18	0,8	16	0,7	42	0,85	17	0,9	18	0,4	8	0,716666667	43	0,95	19	0,95	19	0,8	16	0,9	54	0,45	9	1	20	0,5	10	0,65	39	0,741666667	178
Nf222	36	M	short	55		5,107	11,282	6,175	31,991	0,7	14	0,95	19	1	20	0,883333333	53	0,95	19	0,7	14	0,7	14	0,783333333	47	0,8	16	0,9	18	0,55	11	0,75	45	0,95	19	0,6	12	0,45	9	0,666666667	40	0,770833333	185
Nf222	42	M	short	57		5,292	11,28	5,988	30,913	0,95	19	0,95	19	0,85	17	0,916666667	55	1	20	1	20	0,95	19	0,983333333	59	0,8	16	0,4	8	0,2	4	0,466666667	28	0,9	18	0,4	8	0,3	6	0,533333333	32	0,725	174
Nf222	43	F	short	62	124	5,149	11,048	5,899	33,167	1	20	1	20	1	20	1	60	1	20	1	20	1	20	1	60	0,95	19	1	20	1	20	0,983333333	59	1	20	1	20	1	20	1	60	0,995833333	239
Nf222	45	M	short	80		4,819	11,536	6,717	32,557	0,9	18	1	20	0,95	19	0,95	57	0,9	18	0,95	19	0,55	11	0,8	48	0,95	19	0,95	19	0,45	9	0,783333333	47	0,95	19	1	20	0,55	11	0,833333333	50	0,841666667	202
Nf222	46	F	short	59	45	5,305	12,133	6,828	33,179	0,55	11	0,7	14	0,7	14	0,65	39	0,8	16	0,55	11	0,4	8	0,583333333	35	0,6	12	0,75	15	0,4	8	0,583333333	35	0,95	19	0,95	19	0,85	17	0,916666667	55	0,683333333	164
Nf222	47	F	short	64	28	5,271	11,183	5,912	29,691	0,45	9	0,5	10	0,05	1	0,333333333	20	0,6	12	0,65	13	0,4	8	0,55	33	1	20	0,95	19	1	20	0,983333333	59	1	20	0,95	19	1	20	0,983333333	59	0,7125	171
Nf222	48	M	short	51		5,615	11,641	6,026	32,77	0,55	11	0,55	11	0,45	9	0,516666667	31	0,75	15	0,95	19	0,75	15	0,816666667	49	0,65	13	0,7	14	0,4	8	0,583333333	35	0,75	15	0,75	15	0,65	13	0,716666667	43	0,658333334	158
Nf222	50	M	short	59		4,886	10,94	6,054	32,714	0,95	19	0,95	19	0,85	17	0,916666667	55	0,95	19	1	20	0,85	17	0,933333333	56	0,95	19	1	20	0,9	18	0,95	57	0,8	16	0,95	19	1	20	0,916666667	55	0,929166667	223
Nf222	52	F	short	71	73	4,904	9,859	4,955		1	20	0,95	19	0,8	16	0,916666667	55	0,95	19	0,95	19	0,95	19	0,95	57	0,8	16	1	20	1	20	0,933333333	56	0,95	19	1	20	0,9	18	0,95	57	0,9375	225
Nf222	53	M	short	53		4,755	10,915	6,16	35,029	0,9	18	1	20	1	20	0,966666667	58	0,9	18	0,65	13	0,65	13	0,733333333	44	0,95	19	1	20	1	20	0,983333333	59	0,9	18	0,95	19	0,5	10	0,783333333	47	0,866666667	208
Nf414	1	M	short	71		5,051	11,467	6,416	30,777	0,8	16	0,75	15	0,7	14	0,75	45	0,8	16	0,85	17	0,65	13	0,766666667	46	0,9	18	0,95	19	0,85	17	0,9	54	0,95	19	0,8	16	0,5	10	0,75	45	0,791666667	190
Nf414	2	M	short	78		4,828	10,891	6,063	28,686	0,8	16	0,95	19	0,85	17	0,866666667	52	1	20	1	20	0,85	17	0,95	57	0,8	16	0,55	11	0,75	15	0,7	42	0,7	14	1	20	0,6	12	0,766666667	46	0,820833334	197
Nf414	6	F	short	62	105	4,76	10,03	5,27	29,329	0,7	14	0,8	16	0,5	10	0,666666667	40	0,9	18	1	20	0,55	11	0,816666667	49	0,55	11	0,85	17	0,9	18	0,766666667	46	1	20	0,95	19	0,8	16	0,916666667	55	0,791666667	190
Nf414	7	F	short	64	129	5,224	9,97	4,746	30,631	1	20	1	20	0,85	17	0,95	57	1	20	0,95	19	0,9	18	0,95	57	1	20	1	20	0,9	18	0,966666667	58	1	20	1	20	1	20	1	60	0,966666667	232
Nf414	9	M	short	48		5,036	10,399	5,363	31,047	0,9	18	1	20	0,7	14	0,866666667	52	0,9	18	0,9	18	0,55	11	0,783333333	47	0,65	13	0,65	13	0,45	9	0,583333333	35	0,6	12	0,45	9	0,25	5	0,433333333	26	0,666666667	160
Nf414	11	F	short	76	104	5,037	11,683	6,646	29,463	0,85	17	0,8	16	0,95	19	0,866666667	52	0,95	19	0,85	17	0,65	13	0,816666667	49	0,8	16	0,75	15	0,8	16	0,783333333	47	0,5	10	0,7	14	0,65	13	0,616666667	37	0,770833334	185
Nf414	12	M	short	82		4,445	8,9	4,455	31,609	0,35	7	0,85	17	0,95	19	0,716666667	43	0,75	15	0,65	13	0,7	14	0,7	42	0,8	16	0,65	13	0,6	12	0,683333333	41	0,6	12	0,95	19	0,75	15	0,766666667	46	0,716666667	172
Nf414	14	M	short	55		4,615	10,097	5,482	34,389	0,95	19	1	20	0,85	17	0,933333333	56	0,95	19	0,55	11	0,3	6	0,6	36	0,9	18	0,8	16	1	20	0,9	54	0,85	17	0,75	15	0,6	12	0,733333333	44	0,791666667	190
Nf414	15	F	short	59	70	4,986	10,732	5,746	27,639	0,55	11	0,8	16	0,65	13	0,666666667	40	0,75	15	0,75	15	0,75	15	0,75	45	0,85	17	0,75	15	0,75	15	0,783333333	47	0,75	15	0,75	15	0,55	11	0,683333333	41	0,720833333	173
Nf414	16	F	short	62	122	5,166	10,672	5,506	29,055	1	20	0,2	4	0,25	5	0,483333333	29	1	20	0,5	10	0,25	5	0,583333333	35	0,9	18	0,7	14	0,45	9	0,683333333	41	0,8	16	0,65	13	0,25	5	0,566666667	34	0,579166667	139
Nf414	17	F	short	64	125	4,894	9,907	5,013	28,615	0,95	19	0,9	18	0,95	19	0,933333333	56	1	20	0,75	15	0,8	16	0,85	51	0,55	11	1	20	0,9	18	0,816666667	49	1	20	0,95	19	0,75	15	0,9	54	0,875	210
Nf414	18	M	short	52		4,775	10,834	6,059	35,147	0,9	18	0,65	13	0,55	11	0,7	42	0,85	17	0,85	17	0,9	18	0,866666667	52	0,95	19	0,85	17	0,5	10	0,766666667	46	1	20	0,45	9	0,5	10	0,65	39	0,745833334	179
Nf414	19	M	short	50		4,929	10,317	5,388	32,346	0,9	18	1	20	0,6	12	0,833333333	50	0,7	14	0,7	14	0,65	13	0,683333333	41	1	20	1	20	0,85	17	0,95	57	0,95	19	1	20	0,6	12	0,85	51	0,829166667	199
Nf414	20	F	short	62	162	4,859	10,992	6,133	29,485	0,4	8	0,35	7	0,55	11	0,433333333	26	0,8	16	0,4	8	0,05	1	0,416666667	25	0,1	2	0,25	5	0,15	3	0,166666667	10	0,2	4	0,1	2	0,1	2	0,133333333	8	0,2875	69
Nf414	21	F	short	64	75	4,722	10,317	5,595	28,881	0,9	18	0,85	17	0,9	18	0,883333333	53	0,95	19	0,85	17	0,55	11	0,783333333	47	0,65	13	0,8	16	0,55	11	0,666666667	40	0,8	16	1	20	0,85	17	0,883333333	53	0,804166667	193
Nf414	22	M	short	59		4,808	10,661	5,853	32,505	0,85	17	0,85	17	0,9	18	0,866666667	52	0,85	17	0,8	16	1	20	0,883333333	53	0,75	15	0,85	17	0,85	17	0,816666667	49	0,9	18	1	20	0,85	17	0,916666667	55	0,870833334	209
Nf414	23	M	short	57		4,945	11,047	6,102	31,47	0,65	13	0,7	14	0,75	15	0,7	42	1	20	0,95	19	0,75	15	0,9	54	0,95	19	0,9	18	0,75	15	0,866666667	52	0,85	17	1	20	1	20	0,95	57	0,854166667	205
Nf414	24	M	short	59		4,985	11,243	6,258	35,905	0,8	16	0,95	19	0,45	9	0,733333333	44	0,7	14	0,6	12	0,6	12	0,633333333	38	0,85	17	1	20	0,95	19	0,933333333	56	0,7	14	0,95	19	0,4	8	0,683333333	41	0,745833333	179
Nf414	25	M	short	52		5,266	11,695	6,429	33,864	0,7	14	0,6	12	0,65	13	0,65	39	0,7	14	0,45	9	0,45	9	0,533333333	32	0,85	17	0,95	19	0,4	8	0,733333333	44	1	20	1	20	0,05	1	0,683333333	41	0,65	156
Nf414	26	F	short	62	134	4,744	10,44	5,696	28,028	0,3	6	0,45	9	0,85	17	0,533333333	32	1	20	0,95	19	0,8	16	0,916666667	55	0,85	17	0,65	13	0,3	6	0,6	36	0,75	15	0,85	17	0,75	15	0,783333333	47	0,708333333	170
Nf414	27	F	short	59	105	5,039	11,105	6,066	30,328	0,7	14	0,45	9	0,9	18	0,683333333	41	0,7	14	0,85	17	0,7	14	0,75	45	0,35	7	0,85	17	1	20	0,733333333	44	1	20	1	20	1	20	1	60	0,791666667	190
Nf414	28	F	short	78	113	4,41	10,549	6,139	28,72	0,8	16	0,45	9	0,45	9	0,566666667	34	0,65	13	0,25	5	0,95	19	0,616666667	37	0,8	16	0,55	11	0,75	15	0,7	42	0,9	18	0,9	18	0,75	15	0,85	51	0,683333334	164
Nf414	29	F	short	69	124	5,049	10,736	5,687	31,921	0,9	18	0,95	19	0,95	19	0,933333333	56	0,95	19	0,95	19	1	20	0,966666667	58	0,45	9	0,65	13	1	20	0,7	42	0,95	19	1	20	0,95	19	0,966666667	58	0,891666667	214
Nf414	33	M	short	52		4,894	10,805	5,911	31,707	0,65	13	0,65	13	0,65	13	0,65	39	0,55	11	0,8	16	0,5	10	0,616666667	37	0,9	18	0,7	14	0,6	12	0,733333333	44	0,9	18	0,85	17	0,5	10	0,75	45	0,6875	165
Nf2	1	F	long	76	40	4,836	10,504	5,668	31,493	0,85	17	1	20	1	20	0,95	57	1	20	1	20	0,95	19	0,983333333	59	1	20	1	20	0,95	19	0,983333333	59	1	20	0,95	19	0,95	19	0,966666667	58	0,970833333	233
Nf2	2	M	long	48		5,155	11,767	6,612	36,367	0,95	19	1	20	1	20	0,983333333	59	0,95	19	1	20	1	20	0,983333333	59	0,95	19	1	20	1	20	0,983333333	59	0,95	19	0,95	19	1	20	0,966666667	58	0,979166667	235
Nf2	5	M	long	48		5,251	11,422	6,171	36,696	0,9	18	1	20	0,95	19	0,95	57	0,95	19	1	20	0,95	19	0,966666667	58	0,45	9	0,5	10	0,3	6	0,416666667	25	0,3	6	0,45	9	0,5	10	0,416666667	25	0,6875	165
Nf2	7	M	long	55		4,916	9,575	4,659	31,657	0,35	7	0,7	14	0,5	10	0,516666667	31	0,4	8	0,8	16	0,55	11	0,583333333	35																	0,55	66
Nf2	8	F	long	80	24	5,287	11,805	6,518	32,996	1	20	1	20	0,95	19	0,983333333	59	1	20	0,9	18	1	20	0,966666667	58	0,9	18	1	20	0,75	15	0,883333333	53	1	20	1	20	1	20	1	60	0,958333333	230
Nf2	9	M	long	64		5,12	11,402	6,282	31,399	0,9	18	1	20	0,9	18	0,933333333	56	0,95	19	1	20	0,85	17	0,933333333	56	0,95	19	1	20	1	20	0,983333333	59	1	20	1	20	1	20	1	60	0,9625	231
Nf2	11	F	long	85	43	4,954	10,863	5,909	31,262	0,35	7	0,75	15	0,95	19	0,683333333	41	0,95	19	1	20	1	20	0,983333333	59	0,35	7	0,45	9	0,6	12	0,466666667	28	0,2	4	0,2	4	1	20	0,466666667	28	0,65	156
Nf2	12	F	long	71	108	4,721	11,009	6,288	32,278	1	20	1	20	1	20	1	60	1	20	0,85	17	1	20	0,95	57	0,95	19	1	20	0,85	17	0,933333333	56	1	20	1	20	0,7	14	0,9	54	0,945833333	227
Nf2	13	F	long	71	37	4,965	10,762	5,797	33,446	0,9	18	1	20	1	20	0,966666667	58	1	20	1	20	1	20	1	60															0	0	0,655555556	118
Nf2	14	F	long	80	1	4,853	11,475	6,622	29,476	0,95	19	0,55	11	0,85	17	0,783333333	47	0,7	14	0,7	14	0,65	13	0,683333333	41	0,65	13	0,6	12	0,9	18	0,716666667	43	0,75	15	0,95	19	0,7	14	0,8	48	0,745833333	179
Nf2	16	M	long	57		4,798	9,937	5,139	33,443	1	20	1	20	1	20	1	60	0,9	18	0,95	19	0,85	17	0,9	54	0,85	17	0,95	19	0,95	19	0,916666667	55	1	20	0,95	19	1	20	0,983333333	59	0,95	228
Nf2	17	F	long	80	24	4,965	10,017	5,052	33,888	0,95	19	1	20	0,95	19	0,966666667	58	0,95	19	0,95	19	1	20	0,966666667	58	0,95	19	0,95	19	1	20	0,966666667	58	0,75	15	1	20	0,95	19	0,9	54	0,95	228
Nf2	20	F	long	71	66	4,975	10,487	5,512	34,467	0,55	11	1	20	1	20	0,85	51	0,95	19	1	20	1	20	0,983333333	59	0,95	19	1	20	1	20	0,983333333	59	0,8	16	1	20	0,75	15	0,85	51	0,916666667	220
Nf2	21	M	long	48		5,361	11,123	5,762		0,9	18	0,95	19	0,9	18	0,916666667	55	0,95	19	0,95	19	1	20	0,966666667	58	0,95	19	1	20	0,95	19	0,966666667	58	0,85	17	0,8	16	0,8	16	0,816666667	49	0,916666667	220
Nf2	22	M	long	59		4,908	11,116	6,208	32,646	0,65	13	0,95	19	0,6	12	0,733333333	44	0,85	17	0,8	16	0,85	17	0,833333333	50	0,8	16	0,9	18	0,65	13	0,783333333	47	0,85	17	0,95	19	0,95	19	0,916666667	55	0,816666667	196
Nf2	24	M	long	48		5,044	10,964	5,92	33,379	0,65	13	0,95	19	0,95	19	0,85	51	0,95	19	1	20	0,65	13	0,866666667	52	0,7	14	0,9	18	1	20	0,866666667	52	0,65	13	1	20	0,9	18	0,85	51	0,858333334	206
Nf2	27	M	long	50		4,887	10,911	6,024	34,356	1	20	1	20	0,8	16	0,933333333	56	1	20	1	20	0,9	18	0,966666667	58	0,5	10	0,65	13	0,65	13	0,6	36	0,75	15	0,9	18	0,85	17	0,833333333	50	0,833333333	200
Nf2	28	M	long	51		4,896	10,558	5,662	28,88	0,6	12	0,9	18	0,7	14	0,733333333	44	0,8	16	0,75	15	0,85	17	0,8	48	0,35	7	0,9	18	0,45	9	0,566666667	34	0,7	14	0,45	9	0,3	6	0,483333333	29	0,645833333	155
Nf2	29	F	long	76	29	4,927	11,249	6,322	29,422	1	20	1	20	1	20	1	60	1	20	1	20	0,95	19	0,983333333	59	1	20	1	20	1	20	1	60	1	20	1	20	0,9	18	0,966666667	58	0,9875	237
Nf2	30	M	long	55		5,117	10,775	5,658	34,408	0,65	13	0,75	15	0,55	11	0,65	39	0,95	19	0,95	19	0,9	18	0,933333333	56	1	20															0,791666667	95
Nf2	31	F	long	85	25	5,541	10,958	5,417		0,3	6	0,95	19	0,3	6	0,516666667	31	0,2	4	0,2	4	0,6	12	0,333333333	20																	0,425	51
Nf2	34	F	long	64	31	5,117	11,53	6,413	34,166	0,95	19	1	20	1	20	0,983333333	59	0,85	17	1	20	0,9	18	0,916666667	55	1	20	1	20	1	20	1	60	1	20	1	20	0,8	16	0,933333333	56	0,958333333	230
Nf2	35	F	long	71	71	4,892	10,795	5,903	34,454	1	20	1	20	1	20	1	60	1	20	1	20	1	20	1	60	1	20	1	20	1	20	1	60	1	20	1	20	1	20	1	60	1	240
Nf2	36	M	long	48		4,984	11,459	6,475	36,137	1	20	1	20	1	20	1	60	1	20	1	20	1	20	1	60	1	20	1	20	1	20	1	60	1	20	1	20	0,85	17	0,95	57	0,9875	237
Nf2	37	F	long	71	84	4,975	11,53	6,555	34,58	0,75	15	1	20	0,75	15	0,833333333	50	0,65	13	0,95	19	0,95	19	0,85	51	0,6	12	0,35	7	0,8	16	0,583333333	35	0,55	11	0,3	6	0,6	12	0,483333333	29	0,6875	165
Nf2	38	M	long	57		4,793	11,013	6,22	32,993	0,8	16	1	20	0,9	18	0,9	54	0,6	12	0,7	14	0,5	10	0,6	36	1	20	1	20	1	20	1	60	0,9	18	1	20	1	20	0,966666667	58	0,866666667	208
Nf2	40	M	long	49		4,931	11,178	6,247	38,683	1	20	1	20	1	20	1	60	0,95	19	1	20	0,95	19	0,966666667	58	0,85	17	1	20	1	20	0,95	57	1	20	0,9	18	0,95	19	0,95	57	0,966666667	232
Nf121	1	M	long	52		4,825	10,394	5,569	34,089	0,2	4	0,5	10	1	20	0,566666667	34	0,8	16	0,7	14	1	20	0,833333333	50	1	20	1	20	0,85	17	0,95	57	1	20	1	20	0,9	18	0,966666667	58	0,829166667	199
Nf121	3	M	long	48		4,968	10,877	5,909	34,3	0,65	13	1	20	0,8	16	0,816666667	49	1	20	0,8	16	0,9	18	0,9	54	0,8	16	0,9	18	0,75	15	0,816666667	49	0,75	15	0,6	12	0,7	14	0,683333333	41	0,804166667	193
Nf121	5	F	long	69	37	5,019	10,717	5,698	32,869	1	20	1	20	0,75	15	0,916666667	55	0,95	19	1	20	1	20	0,983333333	59	0,75	15	0,9	18	0,95	19	0,866666667	52	1	20	1	20	1	20	1	60	0,941666667	226
Nf121	6	M	long	53		4,89	11,121	6,231	33,566	0,9	18	1	20	0,95	19	0,95	57	0,65	13	0,95	19	0,85	17	0,816666667	49	0,7	14	0,6	12	0,8	16	0,7	42	0,5	10	0,9	18	0,35	7	0,583333333	35	0,7625	183
Nf121	8	F	long	62	98	4,882	11,268	6,386	31,506	0,95	19	0,95	19	1	20	0,966666667	58	1	20	1	20	1	20	1	60	0,05	1	0,2	4	0,3	6	0,183333333	11	0,15	3	0,35	7	0,45	9	0,316666667	19	0,616666667	148
Nf121	9	M	long	49		4,965	10,647	5,682	35,606	0,95	19	1	20	0,95	19	0,966666667	58	0,95	19	0,95	19	0,7	14	0,866666667	52	1	20	0,9	18	1	20	0,966666667	58	1	20	1	20	1	20	1	60	0,95	228
Nf121	10	M	long	51		4,529	10,623	6,094	32,573	1	20	1	20	1	20	1	60	1	20	1	20	1	20	1	60	0,65	13	0,95	19	1	20	0,866666667	52	0,6	12	0,2	4	0,55	11	0,45	27	0,829166667	199
Nf121	11	F	long	76	58	4,832	9,815	4,983	31,524	1	20	0,9	18	0,95	19	0,95	57	1	20	1	20	0,9	18	0,966666667	58	0,3	6	0,25	5	0,7	14	0,416666667	25	0,95	19	0,9	18	0,9	18	0,916666667	55	0,8125	195
Nf121	12	M	long	48		5,04	10,349	5,309	32,681	0,95	19	0,7	14	0,5	10	0,716666667	43	0,95	19	0,8	16	0,1	2	0,616666667	37	0,8	16	0,9	18	0,7	14	0,8	48	0,5	10	0,75	15	0,4	8	0,55	33	0,670833334	161
Nf121	13	M	long	48		4,962	10,477	5,515	31,117	1	20	1	20	1	20	1	60	1	20	1	20	1	20	1	60	1	20	1	20	1	20	1	60	1	20	0,95	19	0,95	19	0,966666667	58	0,991666667	238
Nf121	14	M	long	49		4,782	10,108	5,326	33,227	0,9	18	1	20	1	20	0,966666667	58	0,9	18	1	20	0,55	11	0,816666667	49	0,75	15	0,7	14	0,35	7	0,6	36	0,6	12	0,95	19	0,75	15	0,766666667	46	0,7875	189
Nf121	15	F	long	76	53	4,693	10,226	5,533	29,239	0,9	18	0,85	17	0,95	19	0,9	54	1	20	0,55	11	0,1	2	0,55	33	0,55	11	0,65	13	0,85	17	0,683333333	41	0,55	11	0,7	14	0,75	15	0,666666667	40	0,7	168
Nf121	16	M	long	51		4,808	9,938	5,13	33,225	0,85	17	1	20	0,9	18	0,916666667	55	0,75	15	0,95	19	0,95	19	0,883333333	53	0,65	13	0,85	17	0,9	18	0,8	48	0,7	14	0,85	17	1	20	0,85	51	0,8625	207
Nf121	19	M	long	87		5,009	9,462	4,453	29,125	0,65	13	0,25	5	1	20	0,633333333	38	0,85	17	1	20	1	20	0,95	57	0,85	17	0,55	11	0,8	16	0,733333333	44	0,85	17	0,3	6	0,8	16	0,65	39	0,741666667	178
Nf121	20	F	long	62	103	5,072	10,272	5,2	31,351	0,75	15	1	20	1	20	0,916666667	55	0,95	19	1	20	1	20	0,983333333	59	0,65	13	0,95	19	0,95	19	0,85	51	0,65	13	1	20	1	20	0,883333333	53	0,908333333	218
Nf121	21	F	long	66	38	4,925	10,757	5,832	30,921	0,8	16	1	20	0,8	16	0,866666667	52	0,9	18	0,95	19	1	20	0,95	57	0,35	7	0,5	10	1	20	0,616666667	37	0,4	8	0,5	10	0,95	19	0,616666667	37	0,7625	183
Nf121	23	M	long	48		4,976	11,231	6,255	36,668	1	20	1	20	1	20	1	60	1	20	1	20	1	20	1	60	0,9	18	0,95	19	0,95	19	0,933333333	56	1	20	0,95	19	0,8	16	0,916666667	55	0,9625	231
Nf121	24	M	long	76		5,175	10,381	5,206	33,002	1	20	1	20	1	20	1	60	1	20	0,95	19	0,65	13	0,866666667	52	0,9	18	0,95	19	0,8	16	0,883333333	53	0,95	19	1	20	0,9	18	0,95	57	0,925	222
GRZ	1	F	GRZ	85	26	4,599	10,808	6,209	29,053	0,7	14	0,55	11	0,5	10	0,583333333	35	0,7	14	0,9	18	0,9	18	0,833333333	50	0,45	9	0,45	9	0,55	11	0,483333333	29	0,55	11	0,55	11	0,9	18	0,666666667	40	0,641666667	154
GRZ	2	M	GRZ	87		4,889	10,327	5,438	29,993	0,6	12	0,7	14	0,85	17	0,716666667	43	0,55	11	0,6	12	0,65	13	0,6	36	1	20	0,95	19	0,95	19	0,966666667	58	0,95	19	0,85	17	1	20	0,933333333	56	0,804166667	193
GRZ	3	M	GRZ	48		4,674	10,858	6,184	31,984	0,8	16	0,95	19	0,95	19	0,9	54	0,95	19	0,9	18	0,6	12	0,816666667	49	1	20	1	20	0,8	16	0,933333333	56	1	20	1	20	1	20	1	60	0,9125	219
GRZ	6	M	GRZ	48		4,98	10,684	5,704	32,186	0,55	11	0,3	6	0,5	10	0,45	27	0,65	13	0,6	12	0,6	12	0,616666667	37	0,7	14	0,55	11	0,45	9	0,566666667	34	0,85	17	0,5	10	0,5	10	0,616666667	37	0,5625	135
GRZ	8	M	GRZ	48		4,775	10,364	5,589	31,914	0,3	6	0,15	3	0,25	5	0,233333333	14	0,4	8	0,25	5	0,5	10	0,383333333	23	0,8	16	0,2	4	0,15	3	0,383333333	23	0,15	3	0,4	8	0,4	8	0,316666667	19	0,329166667	79
GRZ	9	M	GRZ	48		4,847	10,199	5,352	30,552	0,9	18	0,9	18	0,8	16	0,866666667	52	0,95	19	0,5	10	0,75	15	0,733333333	44	1	20	0,95	19	0,8	16	0,916666667	55	1	20	1	20	0,85	17	0,95	57	0,866666667	208
GRZ	10	M	GRZ	48		4,917	10,285	5,368	30,885	0,9	18	0,85	17	0,95	19	0,9	54	0,95	19	1	20	0,95	19	0,966666667	58	0,95	19	0,75	15	0,8	16	0,833333333	50	0,95	19	0,9	18	0,75	15	0,866666667	52	0,891666667	214
GRZ	11	F	GRZ	76	75	4,882	10,167	5,285	27,845	1	20	1	20	0,85	17	0,95	57	1	20	1	20	0,65	13	0,883333333	53	0,5	10	0,8	16	0,65	13	0,65	39	0,75	15	0,95	19	0,75	15	0,816666667	49	0,825	198
GRZ	12	M	GRZ	48		5,199	10,187	4,988	32,626	1	20	1	20	0,85	17	0,95	57	1	20	0,85	17	0,9	18	0,916666667	55	1	20	0,85	17	0,9	18	0,916666667	55	1	20	1	20	0,95	19	0,983333333	59	0,941666667	226
GRZ	13	F	GRZ	69	49	5,232	9,757	4,525	27,915	0,95	19	0,95	19	0,95	19	0,95	57	1	20	0,7	14	0,7	14	0,8	48	0,55	11	0,7	14	0,45	9	0,566666667	34	0,4	8	0,95	19	0,65	13	0,666666667	40	0,745833334	179
GRZ	14	F	GRZ	85	7	4,964	10,631	5,667	27,821	0,55	11	0,6	12	0,8	16	0,65	39	0,95	19	1	20	0,8	16	0,916666667	55	0,45	9	0,7	14	0,7	14	0,616666667	37	0,75	15	0,65	13	0,95	19	0,783333333	47	0,741666667	178
GRZ	15	M	GRZ	48		4,777	9,822	5,045	30,604	0,95	19	0,9	18	0,95	19	0,933333333	56	0,85	17	0,85	17	0,6	12	0,766666667	46	0,7	14	0,5	10	0,6	12	0,6	36	0,85	17	0,9	18	0,8	16	0,85	51	0,7875	189
GRZ	16	M	GRZ	48		4,954	10,92	5,966	32,176	0,65	13	0,85	17	1	20	0,833333333	50	0,75	15	0,8	16	0,7	14	0,75	45	0,8	16	0,8	16	0,3	6	0,633333333	38	0,65	13	0,4	8	0,65	13	0,566666667	34	0,695833333	167
GRZ	17	F	GRZ	78	9	4,832	9,82	4,988	29,45	0,95	19	0,9	18	0,8	16	0,883333333	53	0,85	17	0,4	8	0,85	17	0,7	42	0,4	8	0,65	13	0,5	10	0,516666667	31									0,7	126
GRZ	19	M	GRZ	48		4,891	10,238	5,347	33,361	0,9	18	0,65	13	0,35	7	0,633333333	38	0,8	16	0,45	9	0,35	7	0,533333333	32	0,95	19	0,7	14	0,5	10	0,716666667	43	1	20	0,95	19	0,55	11	0,833333333	50	0,679166667	163
GRZ	20	M	GRZ	48		4,959	10,235	5,276	31,122	0,95	19	0,95	19	0,85	17	0,916666667	55	0,95	19	0,8	16	0,65	13	0,8	48	0,9	18	0,9	18	1	20	0,933333333	56	0,85	17	0,8	16	0,95	19	0,866666667	52	0,879166667	211
GRZ	21	M	GRZ	48		4,738	10,702	5,964	33,86	1	20	0,8	16	1	20	0,933333333	56	0,9	18	0,45	9	0,75	15	0,7	42	1	20	0	0	0,9	18	0,633333333	38	1	20	0,75	15	0,6	12	0,783333333	47	0,7625	183
GRZ	22	M	GRZ	48		4,865			32,238	0,6	12	0,7	14	1	20	0,766666667	46	0,45	9	0,25	5	0,2	4	0,3	18	0,95	19	0,95	19	0,85	17	0,916666667	55	0,85	17	1	20	0,6	12	0,816666667	49	0,7	168
GRZ	26	M	GRZ	48		5,255	10,438	5,183	33,941	0,9	18	0,85	17	0,55	11	0,766666667	46	0,75	15	0,9	18	0,75	15	0,8	48	0,8	16	0,45	9	0,4	8	0,55	33	0,95	19	0,6	12	0,65	13	0,733333333	44	0,7125	171
GRZ	27	M	GRZ	51		5,159	11,15	5,991	29,699	0,25	5	0,45	9	0,1	2	0,266666667	16	0,4	8	0,45	9	0,25	5	0,366666667	22	0,3	6	0,15	3	0,8	16	0,416666667	25	0,45	9	0,35	7	0,65	13	0,483333333	29	0,383333334	92
GRZ	28	F	GRZ	69	135	4,638	10,141	5,503	31,481	1	20	0,95	19	0,9	18	0,95	57	1	20	0,65	13	0,4	8	0,683333333	41	0,9	18	1	20	0,95	19	0,95	57	0,95	19	1	20	0,85	17	0,933333333	56	0,879166667	211
GRZ	29	M	GRZ	48		4,591	9,389	4,798	34,578	0,65	13	0,6	12	0,35	7	0,533333333	32	0,85	17	0,5	10	0,45	9	0,6	36	0,8	16	0,5	10	0,25	5	0,516666667	31	0,8	16	0,7	14	0,4	8	0,633333333	38	0,570833333	137
GRZ	30	M	GRZ	48		5,034	9,627	4,593	32,038	0,7	14	0,65	13	0,8	16	0,716666667	43	0,9	18	0,4	8	0,5	10	0,6	36	0,4	8	0,85	17	0,85	17	0,7	42	0,55	11	0,8	16	0,75	15	0,7	42	0,679166667	163
GRZ	31	F	GRZ	94	2	4,749			30,499	0,65	13	0,7	14	0,55	11	0,633333333	38	0,6	12	0,3	6	0,55	11	0,483333333	29	0,95	19	0,95	19	0,85	17	0,916666667	55	0,95	19	0,55	11	0,8	16	0,766666667	46	0,7	168
