# Supplementary material for: Population-, sex- and individual level divergence in life-history and activity patterns in an annual killifish
Source: PeerJ. 2019 Jun 27;7:e7177. doi: 10.7717/peerj.7177 (PMC6599669; doi:10.7717/peerj.7177)
Supplement: Dataset S3 [file peerj-07-7177-s016.csv]

Population	Type	Individual	Age	Spawning session	Number of eggs	Body Size 1	Body Size 2	Growth1.2	Body Size	Maturation time	AverageActivity.proportion
Nf222	short	4	57	1	0	4,916	11,03	6,114	28,744	69	0,95
Nf222	short	6	57	1	2	4,953	10,912	5,959	29,443	57	0,733333333
Nf222	short	9	57	1	0	4,687	10,562	5,875	28,669	66	0,9
Nf222	short	11	57	1	0	5,337	10,947	5,61	28,728	66	0,625
Nf222	short	18	57	1	0	4,958	11,563	6,605	30,339	76	0,879166667
Nf222	short	19	57	1	0	4,747	11,361	6,614	27,809	49	0,541666667
Nf222	short	23	57	1	0	5,361	11,352	5,991	27,09	90	0,741666667
Nf222	short	24	57	1	0	4,668	11,09	6,422	30,509	62	0,758333333
Nf222	short	26	57	1	0	4,888	10,73	5,842	28,786	59	0,766666667
Nf222	short	27	57	1	0	5,574	10,803	5,229	31,292	64	0,945833333
Nf222	short	30	57	1	0	5,314	10,83	5,516	27,185	64	0,933333333
Nf222	short	43	57	1	0	5,149	11,048	5,899	33,167	62	0,995833333
Nf222	short	46	57	1	0	5,305	12,133	6,828	33,179	59	0,683333333
Nf222	short	47	57	1	0	5,271	11,183	5,912	29,691	64	0,7125
Nf222	short	52	57	1	0	4,904	9,859	4,955		71	0,9375
Nf414	short	6	57	1	0	4,76	10,03	5,27	29,329	62	0,791666667
Nf414	short	7	57	1	0	5,224	9,97	4,746	30,631	64	0,966666667
Nf414	short	8	57	1	0
Nf414	short	11	57	1	0	5,037	11,683	6,646	29,463	76	0,770833334
Nf414	short	15	57	1	0	4,986	10,732	5,746	27,639	59	0,720833333
Nf414	short	16	57	1	0	5,166	10,672	5,506	29,055	62	0,579166667
Nf414	short	17	57	1	0	4,894	9,907	5,013	28,615	64	0,875
Nf414	short	20	57	1	0	4,859	10,992	6,133	29,485	62	0,2875
Nf414	short	21	57	1	0	4,722	10,317	5,595	28,881	64	0,804166667
Nf414	short	26	57	1	0	4,744	10,44	5,696	28,028	62	0,708333333
Nf414	short	27	57	1	0	5,039	11,105	6,066	30,328	59	0,791666667
Nf414	short	28	57	1	0	4,41	10,549	6,139	28,72	78	0,683333334
Nf414	short	29	57	1	0	5,049	10,736	5,687	31,921	69	0,891666667
Nf2	long	1	57	1	0	4,836	10,504	5,668	31,493	76	0,970833333
Nf2	long	8	57	1	0	5,287	11,805	6,518	32,996	80	0,958333333
Nf2	long	11	57	1	0	4,954	10,863	5,909	31,262	85	0,65
Nf2	long	12	57	1	0	4,721	11,009	6,288	32,278	71	0,945833333
Nf2	long	13	57	1	0	4,965	10,762	5,797	33,446	71	0,655555556
Nf2	long	14	57	1	0	4,853	11,475	6,622	29,476	80	0,745833333
Nf2	long	17	57	1	0	4,965	10,017	5,052	33,888	80	0,95
Nf2	long	20	57	1	0	4,975	10,487	5,512	34,467	71	0,916666667
Nf2	long	29	57	1	0	4,927	11,249	6,322	29,422	76	0,9875
Nf2	long	31	57	1	0	5,541	10,958	5,417		85	0,425
Nf2	long	34	57	1	0	5,117	11,53	6,413	34,166	64	0,958333333
Nf2	long	35	57	1	0	4,892	10,795	5,903	34,454	71	1
Nf2	long	37	57	1	0	4,975	11,53	6,555	34,58	71	0,6875
Nf121	long	5	57	1	0	5,019	10,717	5,698	32,869	69	0,941666667
Nf121	long	8	57	1	0	4,882	11,268	6,386	31,506	62	0,616666667
Nf121	long	11	57	1	0	4,832	9,815	4,983	31,524	76	0,8125
Nf121	long	15	57	1	0	4,693	10,226	5,533	29,239	76	0,7
Nf121	long	20	57	1	0	5,072	10,272	5,2	31,351	62	0,908333333
Nf121	long	21	57	1	0	4,925	10,757	5,832	30,921	66	0,7625
GRZ	GRZ	1	57	1	0	4,599	10,808	6,209	29,053	85	0,641666667
GRZ	GRZ	11	57	1	0	4,882	10,167	5,285	27,845	76	0,825
GRZ	GRZ	13	57	1	0	5,232	9,757	4,525	27,915	69	0,745833334
GRZ	GRZ	14	57	1	0	4,964	10,631	5,667	27,821	85	0,741666667
GRZ	GRZ	17	57	1	0	4,832	9,82	4,988	29,45	78	0,7
GRZ	GRZ	28	57	1	0	4,638	10,141	5,503	31,481	69	0,879166667
GRZ	GRZ	31	57	1	0	4,749			30,499	94	0,7
Nf222	short	4	59	2	0	4,916	11,03	6,114	28,744	69	0,95
Nf222	short	6	59	2	0	4,953	10,912	5,959	29,443	57	0,733333333
Nf222	short	9	59	2	0	4,687	10,562	5,875	28,669	66	0,9
Nf222	short	11	59	2	0	5,337	10,947	5,61	28,728	66	0,625
Nf222	short	18	59	2	0	4,958	11,563	6,605	30,339	76	0,879166667
Nf222	short	19	59	2	0	4,747	11,361	6,614	27,809	49	0,541666667
Nf222	short	23	59	2	0	5,361	11,352	5,991	27,09	90	0,741666667
Nf222	short	24	59	2	0	4,668	11,09	6,422	30,509	62	0,758333333
Nf222	short	26	59	2	2	4,888	10,73	5,842	28,786	59	0,766666667
Nf222	short	27	59	2	0	5,574	10,803	5,229	31,292	64	0,945833333
Nf222	short	30	59	2	0	5,314	10,83	5,516	27,185	64	0,933333333
Nf222	short	43	59	2	0	5,149	11,048	5,899	33,167	62	0,995833333
Nf222	short	46	59	2	1	5,305	12,133	6,828	33,179	59	0,683333333
Nf222	short	47	59	2	0	5,271	11,183	5,912	29,691	64	0,7125
Nf222	short	52	59	2	0	4,904	9,859	4,955		71	0,9375
Nf414	short	6	59	2	0	4,76	10,03	5,27	29,329	62	0,791666667
Nf414	short	7	59	2	0	5,224	9,97	4,746	30,631	64	0,966666667
Nf414	short	8	59	2	0
Nf414	short	11	59	2	0	5,037	11,683	6,646	29,463	76	0,770833334
Nf414	short	15	59	2	2	4,986	10,732	5,746	27,639	59	0,720833333
Nf414	short	16	59	2	0	5,166	10,672	5,506	29,055	62	0,579166667
Nf414	short	17	59	2	0	4,894	9,907	5,013	28,615	64	0,875
Nf414	short	20	59	2	0	4,859	10,992	6,133	29,485	62	0,2875
Nf414	short	21	59	2	0	4,722	10,317	5,595	28,881	64	0,804166667
Nf414	short	26	59	2	0	4,744	10,44	5,696	28,028	62	0,708333333
Nf414	short	27	59	2	4	5,039	11,105	6,066	30,328	59	0,791666667
Nf414	short	28	59	2	0	4,41	10,549	6,139	28,72	78	0,683333334
Nf414	short	29	59	2	0	5,049	10,736	5,687	31,921	69	0,891666667
Nf2	long	1	59	2	0	4,836	10,504	5,668	31,493	76	0,970833333
Nf2	long	8	59	2	0	5,287	11,805	6,518	32,996	80	0,958333333
Nf2	long	11	59	2	0	4,954	10,863	5,909	31,262	85	0,65
Nf2	long	12	59	2	0	4,721	11,009	6,288	32,278	71	0,945833333
Nf2	long	13	59	2	0	4,965	10,762	5,797	33,446	71	0,655555556
Nf2	long	14	59	2	0	4,853	11,475	6,622	29,476	80	0,745833333
Nf2	long	17	59	2	0	4,965	10,017	5,052	33,888	80	0,95
Nf2	long	20	59	2	0	4,975	10,487	5,512	34,467	71	0,916666667
Nf2	long	29	59	2	0	4,927	11,249	6,322	29,422	76	0,9875
Nf2	long	31	59	2	0	5,541	10,958	5,417		85	0,425
Nf2	long	34	59	2	0	5,117	11,53	6,413	34,166	64	0,958333333
Nf2	long	35	59	2	0	4,892	10,795	5,903	34,454	71	1
Nf2	long	37	59	2	0	4,975	11,53	6,555	34,58	71	0,6875
Nf121	long	5	59	2	0	5,019	10,717	5,698	32,869	69	0,941666667
Nf121	long	8	59	2	0	4,882	11,268	6,386	31,506	62	0,616666667
Nf121	long	11	59	2	0	4,832	9,815	4,983	31,524	76	0,8125
Nf121	long	15	59	2	0	4,693	10,226	5,533	29,239	76	0,7
Nf121	long	20	59	2	0	5,072	10,272	5,2	31,351	62	0,908333333
Nf121	long	21	59	2	0	4,925	10,757	5,832	30,921	66	0,7625
GRZ	GRZ	1	59	2	0	4,599	10,808	6,209	29,053	85	0,641666667
GRZ	GRZ	11	59	2	0	4,882	10,167	5,285	27,845	76	0,825
GRZ	GRZ	13	59	2	0	5,232	9,757	4,525	27,915	69	0,745833334
GRZ	GRZ	14	59	2	0	4,964	10,631	5,667	27,821	85	0,741666667
GRZ	GRZ	17	59	2	0	4,832	9,82	4,988	29,45	78	0,7
GRZ	GRZ	28	59	2	0	4,638	10,141	5,503	31,481	69	0,879166667
GRZ	GRZ	31	59	2	0	4,749			30,499	94	0,7
Nf222	short	4	62	3	0	4,916	11,03	6,114	28,744	69	0,95
Nf222	short	6	62	3	0	4,953	10,912	5,959	29,443	57	0,733333333
Nf222	short	9	62	3	0	4,687	10,562	5,875	28,669	66	0,9
Nf222	short	11	62	3	0	5,337	10,947	5,61	28,728	66	0,625
Nf222	short	18	62	3	0	4,958	11,563	6,605	30,339	76	0,879166667
Nf222	short	19	62	3	0	4,747	11,361	6,614	27,809	49	0,541666667
Nf222	short	23	62	3	0	5,361	11,352	5,991	27,09	90	0,741666667
Nf222	short	24	62	3	19	4,668	11,09	6,422	30,509	62	0,758333333
Nf222	short	26	62	3	0	4,888	10,73	5,842	28,786	59	0,766666667
Nf222	short	27	62	3	0	5,574	10,803	5,229	31,292	64	0,945833333
Nf222	short	30	62	3	0	5,314	10,83	5,516	27,185	64	0,933333333
Nf222	short	43	62	3	4	5,149	11,048	5,899	33,167	62	0,995833333
Nf222	short	46	62	3	0	5,305	12,133	6,828	33,179	59	0,683333333
Nf222	short	47	62	3	0	5,271	11,183	5,912	29,691	64	0,7125
Nf222	short	52	62	3	0	4,904	9,859	4,955		71	0,9375
Nf414	short	6	62	3	5	4,76	10,03	5,27	29,329	62	0,791666667
Nf414	short	7	62	3	0	5,224	9,97	4,746	30,631	64	0,966666667
Nf414	short	8	62	3	0
Nf414	short	11	62	3	0	5,037	11,683	6,646	29,463	76	0,770833334
Nf414	short	15	62	3	0	4,986	10,732	5,746	27,639	59	0,720833333
Nf414	short	16	62	3	2	5,166	10,672	5,506	29,055	62	0,579166667
Nf414	short	17	62	3	0	4,894	9,907	5,013	28,615	64	0,875
Nf414	short	20	62	3	7	4,859	10,992	6,133	29,485	62	0,2875
Nf414	short	21	62	3	0	4,722	10,317	5,595	28,881	64	0,804166667
Nf414	short	26	62	3	1	4,744	10,44	5,696	28,028	62	0,708333333
Nf414	short	27	62	3	1	5,039	11,105	6,066	30,328	59	0,791666667
Nf414	short	28	62	3	0	4,41	10,549	6,139	28,72	78	0,683333334
Nf414	short	29	62	3	0	5,049	10,736	5,687	31,921	69	0,891666667
Nf2	long	1	62	3	0	4,836	10,504	5,668	31,493	76	0,970833333
Nf2	long	8	62	3	0	5,287	11,805	6,518	32,996	80	0,958333333
Nf2	long	11	62	3	0	4,954	10,863	5,909	31,262	85	0,65
Nf2	long	12	62	3	0	4,721	11,009	6,288	32,278	71	0,945833333
Nf2	long	13	62	3	0	4,965	10,762	5,797	33,446	71	0,655555556
Nf2	long	14	62	3	0	4,853	11,475	6,622	29,476	80	0,745833333
Nf2	long	17	62	3	0	4,965	10,017	5,052	33,888	80	0,95
Nf2	long	20	62	3	0	4,975	10,487	5,512	34,467	71	0,916666667
Nf2	long	29	62	3	0	4,927	11,249	6,322	29,422	76	0,9875
Nf2	long	31	62	3	0	5,541	10,958	5,417		85	0,425
Nf2	long	34	62	3	0	5,117	11,53	6,413	34,166	64	0,958333333
Nf2	long	35	62	3	0	4,892	10,795	5,903	34,454	71	1
Nf2	long	37	62	3	0	4,975	11,53	6,555	34,58	71	0,6875
Nf121	long	5	62	3	0	5,019	10,717	5,698	32,869	69	0,941666667
Nf121	long	8	62	3	3	4,882	11,268	6,386	31,506	62	0,616666667
Nf121	long	11	62	3	0	4,832	9,815	4,983	31,524	76	0,8125
Nf121	long	15	62	3	0	4,693	10,226	5,533	29,239	76	0,7
Nf121	long	20	62	3	3	5,072	10,272	5,2	31,351	62	0,908333333
Nf121	long	21	62	3	0	4,925	10,757	5,832	30,921	66	0,7625
GRZ	GRZ	1	62	3	0	4,599	10,808	6,209	29,053	85	0,641666667
GRZ	GRZ	11	62	3	0	4,882	10,167	5,285	27,845	76	0,825
GRZ	GRZ	13	62	3	0	5,232	9,757	4,525	27,915	69	0,745833334
GRZ	GRZ	14	62	3	0	4,964	10,631	5,667	27,821	85	0,741666667
GRZ	GRZ	17	62	3	0	4,832	9,82	4,988	29,45	78	0,7
GRZ	GRZ	28	62	3	0	4,638	10,141	5,503	31,481	69	0,879166667
GRZ	GRZ	31	62	3	0	4,749			30,499	94	0,7
Nf222	short	4	64	4	0	4,916	11,03	6,114	28,744	69	0,95
Nf222	short	6	64	4	0	4,953	10,912	5,959	29,443	57	0,733333333
Nf222	short	9	64	4	0	4,687	10,562	5,875	28,669	66	0,9
Nf222	short	11	64	4	0	5,337	10,947	5,61	28,728	66	0,625
Nf222	short	18	64	4	0	4,958	11,563	6,605	30,339	76	0,879166667
Nf222	short	19	64	4	0	4,747	11,361	6,614	27,809	49	0,541666667
Nf222	short	23	64	4	0	5,361	11,352	5,991	27,09	90	0,741666667
Nf222	short	24	64	4	2	4,668	11,09	6,422	30,509	62	0,758333333
Nf222	short	26	64	4	0	4,888	10,73	5,842	28,786	59	0,766666667
Nf222	short	27	64	4	2	5,574	10,803	5,229	31,292	64	0,945833333
Nf222	short	30	64	4	18	5,314	10,83	5,516	27,185	64	0,933333333
Nf222	short	43	64	4	0	5,149	11,048	5,899	33,167	62	0,995833333
Nf222	short	46	64	4	0	5,305	12,133	6,828	33,179	59	0,683333333
Nf222	short	47	64	4	1	5,271	11,183	5,912	29,691	64	0,7125
Nf222	short	52	64	4	0	4,904	9,859	4,955		71	0,9375
Nf414	short	6	64	4	6	4,76	10,03	5,27	29,329	62	0,791666667
Nf414	short	7	64	4	2	5,224	9,97	4,746	30,631	64	0,966666667
Nf414	short	8	64	4	0
Nf414	short	11	64	4	0	5,037	11,683	6,646	29,463	76	0,770833334
Nf414	short	15	64	4	0	4,986	10,732	5,746	27,639	59	0,720833333
Nf414	short	16	64	4	3	5,166	10,672	5,506	29,055	62	0,579166667
Nf414	short	17	64	4	13	4,894	9,907	5,013	28,615	64	0,875
Nf414	short	20	64	4	1	4,859	10,992	6,133	29,485	62	0,2875
Nf414	short	21	64	4	1	4,722	10,317	5,595	28,881	64	0,804166667
Nf414	short	26	64	4	0	4,744	10,44	5,696	28,028	62	0,708333333
Nf414	short	27	64	4	0	5,039	11,105	6,066	30,328	59	0,791666667
Nf414	short	28	64	4	0	4,41	10,549	6,139	28,72	78	0,683333334
Nf414	short	29	64	4	0	5,049	10,736	5,687	31,921	69	0,891666667
Nf2	long	1	64	4	0	4,836	10,504	5,668	31,493	76	0,970833333
Nf2	long	8	64	4	0	5,287	11,805	6,518	32,996	80	0,958333333
Nf2	long	11	64	4	0	4,954	10,863	5,909	31,262	85	0,65
Nf2	long	12	64	4	0	4,721	11,009	6,288	32,278	71	0,945833333
Nf2	long	13	64	4	0	4,965	10,762	5,797	33,446	71	0,655555556
Nf2	long	14	64	4	0	4,853	11,475	6,622	29,476	80	0,745833333
Nf2	long	17	64	4	0	4,965	10,017	5,052	33,888	80	0,95
Nf2	long	20	64	4	0	4,975	10,487	5,512	34,467	71	0,916666667
Nf2	long	29	64	4	0	4,927	11,249	6,322	29,422	76	0,9875
Nf2	long	31	64	4	0	5,541	10,958	5,417		85	0,425
Nf2	long	34	64	4	1	5,117	11,53	6,413	34,166	64	0,958333333
Nf2	long	35	64	4	0	4,892	10,795	5,903	34,454	71	1
Nf2	long	37	64	4	0	4,975	11,53	6,555	34,58	71	0,6875
Nf121	long	5	64	4	0	5,019	10,717	5,698	32,869	69	0,941666667
Nf121	long	8	64	4	0	4,882	11,268	6,386	31,506	62	0,616666667
Nf121	long	11	64	4	0	4,832	9,815	4,983	31,524	76	0,8125
Nf121	long	15	64	4	0	4,693	10,226	5,533	29,239	76	0,7
Nf121	long	20	64	4	0	5,072	10,272	5,2	31,351	62	0,908333333
Nf121	long	21	64	4	0	4,925	10,757	5,832	30,921	66	0,7625
GRZ	GRZ	1	64	4	0	4,599	10,808	6,209	29,053	85	0,641666667
GRZ	GRZ	11	64	4	0	4,882	10,167	5,285	27,845	76	0,825
GRZ	GRZ	13	64	4	0	5,232	9,757	4,525	27,915	69	0,745833334
GRZ	GRZ	14	64	4	0	4,964	10,631	5,667	27,821	85	0,741666667
GRZ	GRZ	17	64	4	0	4,832	9,82	4,988	29,45	78	0,7
GRZ	GRZ	28	64	4	0	4,638	10,141	5,503	31,481	69	0,879166667
GRZ	GRZ	31	64	4	0	4,749			30,499	94	0,7
Nf222	short	4	66	5	0	4,916	11,03	6,114	28,744	69	0,95
Nf222	short	6	66	5	0	4,953	10,912	5,959	29,443	57	0,733333333
Nf222	short	9	66	5	8	4,687	10,562	5,875	28,669	66	0,9
Nf222	short	11	66	5	3	5,337	10,947	5,61	28,728	66	0,625
Nf222	short	18	66	5	0	4,958	11,563	6,605	30,339	76	0,879166667
Nf222	short	19	66	5	0	4,747	11,361	6,614	27,809	49	0,541666667
Nf222	short	23	66	5	0	5,361	11,352	5,991	27,09	90	0,741666667
Nf222	short	24	66	5	9	4,668	11,09	6,422	30,509	62	0,758333333
Nf222	short	26	66	5	0	4,888	10,73	5,842	28,786	59	0,766666667
Nf222	short	27	66	5	10	5,574	10,803	5,229	31,292	64	0,945833333
Nf222	short	30	66	5	0	5,314	10,83	5,516	27,185	64	0,933333333
Nf222	short	43	66	5	12	5,149	11,048	5,899	33,167	62	0,995833333
Nf222	short	46	66	5	0	5,305	12,133	6,828	33,179	59	0,683333333
Nf222	short	47	66	5	0	5,271	11,183	5,912	29,691	64	0,7125
Nf222	short	52	66	5	0	4,904	9,859	4,955		71	0,9375
Nf414	short	6	66	5	0	4,76	10,03	5,27	29,329	62	0,791666667
Nf414	short	7	66	5	0	5,224	9,97	4,746	30,631	64	0,966666667
Nf414	short	8	66	5	0
Nf414	short	11	66	5	0	5,037	11,683	6,646	29,463	76	0,770833334
Nf414	short	15	66	5	0	4,986	10,732	5,746	27,639	59	0,720833333
Nf414	short	16	66	5	0	5,166	10,672	5,506	29,055	62	0,579166667
Nf414	short	17	66	5	11	4,894	9,907	5,013	28,615	64	0,875
Nf414	short	20	66	5	0	4,859	10,992	6,133	29,485	62	0,2875
Nf414	short	21	66	5	0	4,722	10,317	5,595	28,881	64	0,804166667
Nf414	short	26	66	5	5	4,744	10,44	5,696	28,028	62	0,708333333
Nf414	short	27	66	5	8	5,039	11,105	6,066	30,328	59	0,791666667
Nf414	short	28	66	5	0	4,41	10,549	6,139	28,72	78	0,683333334
Nf414	short	29	66	5	0	5,049	10,736	5,687	31,921	69	0,891666667
Nf2	long	1	66	5	0	4,836	10,504	5,668	31,493	76	0,970833333
Nf2	long	8	66	5	0	5,287	11,805	6,518	32,996	80	0,958333333
Nf2	long	11	66	5	0	4,954	10,863	5,909	31,262	85	0,65
Nf2	long	12	66	5	0	4,721	11,009	6,288	32,278	71	0,945833333
Nf2	long	13	66	5	0	4,965	10,762	5,797	33,446	71	0,655555556
Nf2	long	14	66	5	0	4,853	11,475	6,622	29,476	80	0,745833333
Nf2	long	17	66	5	0	4,965	10,017	5,052	33,888	80	0,95
Nf2	long	20	66	5	0	4,975	10,487	5,512	34,467	71	0,916666667
Nf2	long	29	66	5	0	4,927	11,249	6,322	29,422	76	0,9875
Nf2	long	31	66	5	0	5,541	10,958	5,417		85	0,425
Nf2	long	34	66	5	0	5,117	11,53	6,413	34,166	64	0,958333333
Nf2	long	35	66	5	0	4,892	10,795	5,903	34,454	71	1
Nf2	long	37	66	5	0	4,975	11,53	6,555	34,58	71	0,6875
Nf121	long	5	66	5	0	5,019	10,717	5,698	32,869	69	0,941666667
Nf121	long	8	66	5	1	4,882	11,268	6,386	31,506	62	0,616666667
Nf121	long	11	66	5	0	4,832	9,815	4,983	31,524	76	0,8125
Nf121	long	15	66	5	0	4,693	10,226	5,533	29,239	76	0,7
Nf121	long	20	66	5	6	5,072	10,272	5,2	31,351	62	0,908333333
Nf121	long	21	66	5	1	4,925	10,757	5,832	30,921	66	0,7625
GRZ	GRZ	1	66	5	0	4,599	10,808	6,209	29,053	85	0,641666667
GRZ	GRZ	11	66	5	0	4,882	10,167	5,285	27,845	76	0,825
GRZ	GRZ	13	66	5	0	5,232	9,757	4,525	27,915	69	0,745833334
GRZ	GRZ	14	66	5	0	4,964	10,631	5,667	27,821	85	0,741666667
GRZ	GRZ	17	66	5	0	4,832	9,82	4,988	29,45	78	0,7
GRZ	GRZ	28	66	5	0	4,638	10,141	5,503	31,481	69	0,879166667
GRZ	GRZ	31	66	5	0	4,749			30,499	94	0,7
Nf222	short	4	69	6	3	4,916	11,03	6,114	28,744	69	0,95
Nf222	short	6	69	6	3	4,953	10,912	5,959	29,443	57	0,733333333
Nf222	short	9	69	6	11	4,687	10,562	5,875	28,669	66	0,9
Nf222	short	11	69	6	1	5,337	10,947	5,61	28,728	66	0,625
Nf222	short	18	69	6	0	4,958	11,563	6,605	30,339	76	0,879166667
Nf222	short	19	69	6	0	4,747	11,361	6,614	27,809	49	0,541666667
Nf222	short	23	69	6	0	5,361	11,352	5,991	27,09	90	0,741666667
Nf222	short	24	69	6	2	4,668	11,09	6,422	30,509	62	0,758333333
Nf222	short	26	69	6	0	4,888	10,73	5,842	28,786	59	0,766666667
Nf222	short	27	69	6	3	5,574	10,803	5,229	31,292	64	0,945833333
Nf222	short	30	69	6	0	5,314	10,83	5,516	27,185	64	0,933333333
Nf222	short	43	69	6	2	5,149	11,048	5,899	33,167	62	0,995833333
Nf222	short	46	69	6	0	5,305	12,133	6,828	33,179	59	0,683333333
Nf222	short	47	69	6	0	5,271	11,183	5,912	29,691	64	0,7125
Nf222	short	52	69	6	0	4,904	9,859	4,955		71	0,9375
Nf414	short	6	69	6	4	4,76	10,03	5,27	29,329	62	0,791666667
Nf414	short	7	69	6	4	5,224	9,97	4,746	30,631	64	0,966666667
Nf414	short	8	69	6	0
Nf414	short	11	69	6	0	5,037	11,683	6,646	29,463	76	0,770833334
Nf414	short	15	69	6	0	4,986	10,732	5,746	27,639	59	0,720833333
Nf414	short	16	69	6	9	5,166	10,672	5,506	29,055	62	0,579166667
Nf414	short	17	69	6	0	4,894	9,907	5,013	28,615	64	0,875
Nf414	short	20	69	6	10	4,859	10,992	6,133	29,485	62	0,2875
Nf414	short	21	69	6	0	4,722	10,317	5,595	28,881	64	0,804166667
Nf414	short	26	69	6	4	4,744	10,44	5,696	28,028	62	0,708333333
Nf414	short	27	69	6	4	5,039	11,105	6,066	30,328	59	0,791666667
Nf414	short	28	69	6	0	4,41	10,549	6,139	28,72	78	0,683333334
Nf414	short	29	69	6	13	5,049	10,736	5,687	31,921	69	0,891666667
Nf2	long	1	69	6	0	4,836	10,504	5,668	31,493	76	0,970833333
Nf2	long	8	69	6	0	5,287	11,805	6,518	32,996	80	0,958333333
Nf2	long	11	69	6	0	4,954	10,863	5,909	31,262	85	0,65
Nf2	long	12	69	6	0	4,721	11,009	6,288	32,278	71	0,945833333
Nf2	long	13	69	6	0	4,965	10,762	5,797	33,446	71	0,655555556
Nf2	long	14	69	6	0	4,853	11,475	6,622	29,476	80	0,745833333
Nf2	long	17	69	6	0	4,965	10,017	5,052	33,888	80	0,95
Nf2	long	20	69	6	0	4,975	10,487	5,512	34,467	71	0,916666667
Nf2	long	29	69	6	0	4,927	11,249	6,322	29,422	76	0,9875
Nf2	long	31	69	6	0	5,541	10,958	5,417		85	0,425
Nf2	long	34	69	6	0	5,117	11,53	6,413	34,166	64	0,958333333
Nf2	long	35	69	6	0	4,892	10,795	5,903	34,454	71	1
Nf2	long	37	69	6	0	4,975	11,53	6,555	34,58	71	0,6875
Nf121	long	5	69	6	17	5,019	10,717	5,698	32,869	69	0,941666667
Nf121	long	8	69	6	0	4,882	11,268	6,386	31,506	62	0,616666667
Nf121	long	11	69	6	0	4,832	9,815	4,983	31,524	76	0,8125
Nf121	long	15	69	6	0	4,693	10,226	5,533	29,239	76	0,7
Nf121	long	20	69	6	3	5,072	10,272	5,2	31,351	62	0,908333333
Nf121	long	21	69	6	0	4,925	10,757	5,832	30,921	66	0,7625
GRZ	GRZ	1	69	6	0	4,599	10,808	6,209	29,053	85	0,641666667
GRZ	GRZ	11	69	6	0	4,882	10,167	5,285	27,845	76	0,825
GRZ	GRZ	13	69	6	1	5,232	9,757	4,525	27,915	69	0,745833334
GRZ	GRZ	14	69	6	0	4,964	10,631	5,667	27,821	85	0,741666667
GRZ	GRZ	17	69	6	0	4,832	9,82	4,988	29,45	78	0,7
GRZ	GRZ	28	69	6	4	4,638	10,141	5,503	31,481	69	0,879166667
GRZ	GRZ	31	69	6	0	4,749			30,499	94	0,7
Nf222	short	4	71	7	0	4,916	11,03	6,114	28,744	69	0,95
Nf222	short	6	71	7	1	4,953	10,912	5,959	29,443	57	0,733333333
Nf222	short	9	71	7	6	4,687	10,562	5,875	28,669	66	0,9
Nf222	short	11	71	7	0	5,337	10,947	5,61	28,728	66	0,625
Nf222	short	18	71	7	0	4,958	11,563	6,605	30,339	76	0,879166667
Nf222	short	19	71	7	0	4,747	11,361	6,614	27,809	49	0,541666667
Nf222	short	23	71	7	0	5,361	11,352	5,991	27,09	90	0,741666667
Nf222	short	24	71	7	4	4,668	11,09	6,422	30,509	62	0,758333333
Nf222	short	26	71	7	0	4,888	10,73	5,842	28,786	59	0,766666667
Nf222	short	27	71	7	0	5,574	10,803	5,229	31,292	64	0,945833333
Nf222	short	30	71	7	2	5,314	10,83	5,516	27,185	64	0,933333333
Nf222	short	43	71	7	0	5,149	11,048	5,899	33,167	62	0,995833333
Nf222	short	46	71	7	4	5,305	12,133	6,828	33,179	59	0,683333333
Nf222	short	47	71	7	0	5,271	11,183	5,912	29,691	64	0,7125
Nf222	short	52	71	7	1	4,904	9,859	4,955		71	0,9375
Nf414	short	6	71	7	0	4,76	10,03	5,27	29,329	62	0,791666667
Nf414	short	7	71	7	4	5,224	9,97	4,746	30,631	64	0,966666667
Nf414	short	8	71	7	0
Nf414	short	11	71	7	0	5,037	11,683	6,646	29,463	76	0,770833334
Nf414	short	15	71	7	0	4,986	10,732	5,746	27,639	59	0,720833333
Nf414	short	16	71	7	2	5,166	10,672	5,506	29,055	62	0,579166667
Nf414	short	17	71	7	0	4,894	9,907	5,013	28,615	64	0,875
Nf414	short	20	71	7	12	4,859	10,992	6,133	29,485	62	0,2875
Nf414	short	21	71	7	3	4,722	10,317	5,595	28,881	64	0,804166667
Nf414	short	26	71	7	6	4,744	10,44	5,696	28,028	62	0,708333333
Nf414	short	27	71	7	5	5,039	11,105	6,066	30,328	59	0,791666667
Nf414	short	28	71	7	0	4,41	10,549	6,139	28,72	78	0,683333334
Nf414	short	29	71	7	4	5,049	10,736	5,687	31,921	69	0,891666667
Nf2	long	1	71	7	0	4,836	10,504	5,668	31,493	76	0,970833333
Nf2	long	8	71	7	0	5,287	11,805	6,518	32,996	80	0,958333333
Nf2	long	11	71	7	0	4,954	10,863	5,909	31,262	85	0,65
Nf2	long	12	71	7	8	4,721	11,009	6,288	32,278	71	0,945833333
Nf2	long	13	71	7	1	4,965	10,762	5,797	33,446	71	0,655555556
Nf2	long	14	71	7	0	4,853	11,475	6,622	29,476	80	0,745833333
Nf2	long	17	71	7	0	4,965	10,017	5,052	33,888	80	0,95
Nf2	long	20	71	7	3	4,975	10,487	5,512	34,467	71	0,916666667
Nf2	long	29	71	7	0	4,927	11,249	6,322	29,422	76	0,9875
Nf2	long	31	71	7	0	5,541	10,958	5,417		85	0,425
Nf2	long	34	71	7	0	5,117	11,53	6,413	34,166	64	0,958333333
Nf2	long	35	71	7	1	4,892	10,795	5,903	34,454	71	1
Nf2	long	37	71	7	7	4,975	11,53	6,555	34,58	71	0,6875
Nf121	long	5	71	7	6	5,019	10,717	5,698	32,869	69	0,941666667
Nf121	long	8	71	7	6	4,882	11,268	6,386	31,506	62	0,616666667
Nf121	long	11	71	7	0	4,832	9,815	4,983	31,524	76	0,8125
Nf121	long	15	71	7	0	4,693	10,226	5,533	29,239	76	0,7
Nf121	long	20	71	7	0	5,072	10,272	5,2	31,351	62	0,908333333
Nf121	long	21	71	7	0	4,925	10,757	5,832	30,921	66	0,7625
GRZ	GRZ	1	71	7	0	4,599	10,808	6,209	29,053	85	0,641666667
GRZ	GRZ	11	71	7	0	4,882	10,167	5,285	27,845	76	0,825
GRZ	GRZ	13	71	7	0	5,232	9,757	4,525	27,915	69	0,745833334
GRZ	GRZ	14	71	7	0	4,964	10,631	5,667	27,821	85	0,741666667
GRZ	GRZ	17	71	7	0	4,832	9,82	4,988	29,45	78	0,7
GRZ	GRZ	28	71	7	0	4,638	10,141	5,503	31,481	69	0,879166667
GRZ	GRZ	31	71	7	0	4,749			30,499	94	0,7
Nf222	short	4	76	8	0	4,916	11,03	6,114	28,744	69	0,95
Nf222	short	6	76	8	11	4,953	10,912	5,959	29,443	57	0,733333333
Nf222	short	9	76	8	7	4,687	10,562	5,875	28,669	66	0,9
Nf222	short	11	76	8	0	5,337	10,947	5,61	28,728	66	0,625
Nf222	short	18	76	8	17	4,958	11,563	6,605	30,339	76	0,879166667
Nf222	short	19	76	8	0	4,747	11,361	6,614	27,809	49	0,541666667
Nf222	short	23	76	8	0	5,361	11,352	5,991	27,09	90	0,741666667
Nf222	short	24	76	8	15	4,668	11,09	6,422	30,509	62	0,758333333
Nf222	short	26	76	8	0	4,888	10,73	5,842	28,786	59	0,766666667
Nf222	short	27	76	8	2	5,574	10,803	5,229	31,292	64	0,945833333
Nf222	short	30	76	8	5	5,314	10,83	5,516	27,185	64	0,933333333
Nf222	short	43	76	8	0	5,149	11,048	5,899	33,167	62	0,995833333
Nf222	short	46	76	8	0	5,305	12,133	6,828	33,179	59	0,683333333
Nf222	short	47	76	8	3	5,271	11,183	5,912	29,691	64	0,7125
Nf222	short	52	76	8	0	4,904	9,859	4,955		71	0,9375
Nf414	short	6	76	8	0	4,76	10,03	5,27	29,329	62	0,791666667
Nf414	short	7	76	8	0	5,224	9,97	4,746	30,631	64	0,966666667
Nf414	short	8	76	8	2
Nf414	short	11	76	8	7	5,037	11,683	6,646	29,463	76	0,770833334
Nf414	short	15	76	8	0	4,986	10,732	5,746	27,639	59	0,720833333
Nf414	short	16	76	8	1	5,166	10,672	5,506	29,055	62	0,579166667
Nf414	short	17	76	8	3	4,894	9,907	5,013	28,615	64	0,875
Nf414	short	20	76	8	13	4,859	10,992	6,133	29,485	62	0,2875
Nf414	short	21	76	8	0	4,722	10,317	5,595	28,881	64	0,804166667
Nf414	short	26	76	8	8	4,744	10,44	5,696	28,028	62	0,708333333
Nf414	short	27	76	8	20	5,039	11,105	6,066	30,328	59	0,791666667
Nf414	short	28	76	8	0	4,41	10,549	6,139	28,72	78	0,683333334
Nf414	short	29	76	8	8	5,049	10,736	5,687	31,921	69	0,891666667
Nf2	long	1	76	8	8	4,836	10,504	5,668	31,493	76	0,970833333
Nf2	long	8	76	8	0	5,287	11,805	6,518	32,996	80	0,958333333
Nf2	long	11	76	8	0	4,954	10,863	5,909	31,262	85	0,65
Nf2	long	12	76	8	12	4,721	11,009	6,288	32,278	71	0,945833333
Nf2	long	13	76	8	0	4,965	10,762	5,797	33,446	71	0,655555556
Nf2	long	14	76	8	0	4,853	11,475	6,622	29,476	80	0,745833333
Nf2	long	17	76	8	0	4,965	10,017	5,052	33,888	80	0,95
Nf2	long	20	76	8	8	4,975	10,487	5,512	34,467	71	0,916666667
Nf2	long	29	76	8	6	4,927	11,249	6,322	29,422	76	0,9875
Nf2	long	31	76	8	0	5,541	10,958	5,417		85	0,425
Nf2	long	34	76	8	0	5,117	11,53	6,413	34,166	64	0,958333333
Nf2	long	35	76	8	5	4,892	10,795	5,903	34,454	71	1
Nf2	long	37	76	8	6	4,975	11,53	6,555	34,58	71	0,6875
Nf121	long	5	76	8	0	5,019	10,717	5,698	32,869	69	0,941666667
Nf121	long	8	76	8	20	4,882	11,268	6,386	31,506	62	0,616666667
Nf121	long	11	76	8	4	4,832	9,815	4,983	31,524	76	0,8125
Nf121	long	15	76	8	3	4,693	10,226	5,533	29,239	76	0,7
Nf121	long	20	76	8	7	5,072	10,272	5,2	31,351	62	0,908333333
Nf121	long	21	76	8	0	4,925	10,757	5,832	30,921	66	0,7625
GRZ	GRZ	1	76	8	0	4,599	10,808	6,209	29,053	85	0,641666667
GRZ	GRZ	11	76	8	3	4,882	10,167	5,285	27,845	76	0,825
GRZ	GRZ	13	76	8	17	5,232	9,757	4,525	27,915	69	0,745833334
GRZ	GRZ	14	76	8	0	4,964	10,631	5,667	27,821	85	0,741666667
GRZ	GRZ	17	76	8	0	4,832	9,82	4,988	29,45	78	0,7
GRZ	GRZ	28	76	8	16	4,638	10,141	5,503	31,481	69	0,879166667
GRZ	GRZ	31	76	8	0	4,749			30,499	94	0,7
Nf222	short	4	78	9	4	4,916	11,03	6,114	28,744	69	0,95
Nf222	short	6	78	9	7	4,953	10,912	5,959	29,443	57	0,733333333
Nf222	short	9	78	9	0	4,687	10,562	5,875	28,669	66	0,9
Nf222	short	11	78	9	12	5,337	10,947	5,61	28,728	66	0,625
Nf222	short	18	78	9	1	4,958	11,563	6,605	30,339	76	0,879166667
Nf222	short	19	78	9	0	4,747	11,361	6,614	27,809	49	0,541666667
Nf222	short	23	78	9	0	5,361	11,352	5,991	27,09	90	0,741666667
Nf222	short	24	78	9	14	4,668	11,09	6,422	30,509	62	0,758333333
Nf222	short	26	78	9	0	4,888	10,73	5,842	28,786	59	0,766666667
Nf222	short	27	78	9	5	5,574	10,803	5,229	31,292	64	0,945833333
Nf222	short	30	78	9	2	5,314	10,83	5,516	27,185	64	0,933333333
Nf222	short	43	78	9	18	5,149	11,048	5,899	33,167	62	0,995833333
Nf222	short	46	78	9	0	5,305	12,133	6,828	33,179	59	0,683333333
Nf222	short	47	78	9	0	5,271	11,183	5,912	29,691	64	0,7125
Nf222	short	52	78	9	0	4,904	9,859	4,955		71	0,9375
Nf414	short	6	78	9	12	4,76	10,03	5,27	29,329	62	0,791666667
Nf414	short	7	78	9	0	5,224	9,97	4,746	30,631	64	0,966666667
Nf414	short	8	78	9	2
Nf414	short	11	78	9	6	5,037	11,683	6,646	29,463	76	0,770833334
Nf414	short	15	78	9	0	4,986	10,732	5,746	27,639	59	0,720833333
Nf414	short	16	78	9	20	5,166	10,672	5,506	29,055	62	0,579166667
Nf414	short	17	78	9	13	4,894	9,907	5,013	28,615	64	0,875
Nf414	short	20	78	9	0	4,859	10,992	6,133	29,485	62	0,2875
Nf414	short	21	78	9	8	4,722	10,317	5,595	28,881	64	0,804166667
Nf414	short	26	78	9	5	4,744	10,44	5,696	28,028	62	0,708333333
Nf414	short	27	78	9	17	5,039	11,105	6,066	30,328	59	0,791666667
Nf414	short	28	78	9	4	4,41	10,549	6,139	28,72	78	0,683333334
Nf414	short	29	78	9	11	5,049	10,736	5,687	31,921	69	0,891666667
Nf2	long	1	78	9	3	4,836	10,504	5,668	31,493	76	0,970833333
Nf2	long	8	78	9	0	5,287	11,805	6,518	32,996	80	0,958333333
Nf2	long	11	78	9	0	4,954	10,863	5,909	31,262	85	0,65
Nf2	long	12	78	9	9	4,721	11,009	6,288	32,278	71	0,945833333
Nf2	long	13	78	9	5	4,965	10,762	5,797	33,446	71	0,655555556
Nf2	long	14	78	9	0	4,853	11,475	6,622	29,476	80	0,745833333
Nf2	long	17	78	9	0	4,965	10,017	5,052	33,888	80	0,95
Nf2	long	20	78	9	5	4,975	10,487	5,512	34,467	71	0,916666667
Nf2	long	29	78	9	0	4,927	11,249	6,322	29,422	76	0,9875
Nf2	long	31	78	9	0	5,541	10,958	5,417		85	0,425
Nf2	long	34	78	9	0	5,117	11,53	6,413	34,166	64	0,958333333
Nf2	long	35	78	9	5	4,892	10,795	5,903	34,454	71	1
Nf2	long	37	78	9	4	4,975	11,53	6,555	34,58	71	0,6875
Nf121	long	5	78	9	0	5,019	10,717	5,698	32,869	69	0,941666667
Nf121	long	8	78	9	6	4,882	11,268	6,386	31,506	62	0,616666667
Nf121	long	11	78	9	4	4,832	9,815	4,983	31,524	76	0,8125
Nf121	long	15	78	9	1	4,693	10,226	5,533	29,239	76	0,7
Nf121	long	20	78	9	8	5,072	10,272	5,2	31,351	62	0,908333333
Nf121	long	21	78	9	8	4,925	10,757	5,832	30,921	66	0,7625
GRZ	GRZ	1	78	9	0	4,599	10,808	6,209	29,053	85	0,641666667
GRZ	GRZ	11	78	9	6	4,882	10,167	5,285	27,845	76	0,825
GRZ	GRZ	13	78	9	0	5,232	9,757	4,525	27,915	69	0,745833334
GRZ	GRZ	14	78	9	0	4,964	10,631	5,667	27,821	85	0,741666667
GRZ	GRZ	17	78	9	1	4,832	9,82	4,988	29,45	78	0,7
GRZ	GRZ	28	78	9	7	4,638	10,141	5,503	31,481	69	0,879166667
GRZ	GRZ	31	78	9	0	4,749			30,499	94	0,7
Nf222	short	4	80	10	10	4,916	11,03	6,114	28,744	69	0,95
Nf222	short	6	80	10	4	4,953	10,912	5,959	29,443	57	0,733333333
Nf222	short	9	80	10	4	4,687	10,562	5,875	28,669	66	0,9
Nf222	short	11	80	10	5	5,337	10,947	5,61	28,728	66	0,625
Nf222	short	18	80	10	3	4,958	11,563	6,605	30,339	76	0,879166667
Nf222	short	19	80	10	2	4,747	11,361	6,614	27,809	49	0,541666667
Nf222	short	23	80	10	0	5,361	11,352	5,991	27,09	90	0,741666667
Nf222	short	24	80	10	0	4,668	11,09	6,422	30,509	62	0,758333333
Nf222	short	26	80	10	0	4,888	10,73	5,842	28,786	59	0,766666667
Nf222	short	27	80	10	5	5,574	10,803	5,229	31,292	64	0,945833333
Nf222	short	30	80	10	5	5,314	10,83	5,516	27,185	64	0,933333333
Nf222	short	43	80	10	0	5,149	11,048	5,899	33,167	62	0,995833333
Nf222	short	46	80	10	3	5,305	12,133	6,828	33,179	59	0,683333333
Nf222	short	47	80	10	0	5,271	11,183	5,912	29,691	64	0,7125
Nf222	short	52	80	10	21	4,904	9,859	4,955		71	0,9375
Nf414	short	6	80	10	8	4,76	10,03	5,27	29,329	62	0,791666667
Nf414	short	7	80	10	6	5,224	9,97	4,746	30,631	64	0,966666667
Nf414	short	8	80	10	2
Nf414	short	11	80	10	0	5,037	11,683	6,646	29,463	76	0,770833334
Nf414	short	15	80	10	11	4,986	10,732	5,746	27,639	59	0,720833333
Nf414	short	16	80	10	7	5,166	10,672	5,506	29,055	62	0,579166667
Nf414	short	17	80	10	14	4,894	9,907	5,013	28,615	64	0,875
Nf414	short	20	80	10	0	4,859	10,992	6,133	29,485	62	0,2875
Nf414	short	21	80	10	4	4,722	10,317	5,595	28,881	64	0,804166667
Nf414	short	26	80	10	14	4,744	10,44	5,696	28,028	62	0,708333333
Nf414	short	27	80	10	4	5,039	11,105	6,066	30,328	59	0,791666667
Nf414	short	28	80	10	11	4,41	10,549	6,139	28,72	78	0,683333334
Nf414	short	29	80	10	12	5,049	10,736	5,687	31,921	69	0,891666667
Nf2	long	1	80	10	1	4,836	10,504	5,668	31,493	76	0,970833333
Nf2	long	8	80	10	5	5,287	11,805	6,518	32,996	80	0,958333333
Nf2	long	11	80	10	0	4,954	10,863	5,909	31,262	85	0,65
Nf2	long	12	80	10	0	4,721	11,009	6,288	32,278	71	0,945833333
Nf2	long	13	80	10	6	4,965	10,762	5,797	33,446	71	0,655555556
Nf2	long	14	80	10	1	4,853	11,475	6,622	29,476	80	0,745833333
Nf2	long	17	80	10	11	4,965	10,017	5,052	33,888	80	0,95
Nf2	long	20	80	10	4	4,975	10,487	5,512	34,467	71	0,916666667
Nf2	long	29	80	10	1	4,927	11,249	6,322	29,422	76	0,9875
Nf2	long	31	80	10	0	5,541	10,958	5,417		85	0,425
Nf2	long	34	80	10	0	5,117	11,53	6,413	34,166	64	0,958333333
Nf2	long	35	80	10	5	4,892	10,795	5,903	34,454	71	1
Nf2	long	37	80	10	6	4,975	11,53	6,555	34,58	71	0,6875
Nf121	long	5	80	10	1	5,019	10,717	5,698	32,869	69	0,941666667
Nf121	long	8	80	10	13	4,882	11,268	6,386	31,506	62	0,616666667
Nf121	long	11	80	10	0	4,832	9,815	4,983	31,524	76	0,8125
Nf121	long	15	80	10	0	4,693	10,226	5,533	29,239	76	0,7
Nf121	long	20	80	10	11	5,072	10,272	5,2	31,351	62	0,908333333
Nf121	long	21	80	10	9	4,925	10,757	5,832	30,921	66	0,7625
GRZ	GRZ	1	80	10	0	4,599	10,808	6,209	29,053	85	0,641666667
GRZ	GRZ	11	80	10	0	4,882	10,167	5,285	27,845	76	0,825
GRZ	GRZ	13	80	10	5	5,232	9,757	4,525	27,915	69	0,745833334
GRZ	GRZ	14	80	10	0	4,964	10,631	5,667	27,821	85	0,741666667
GRZ	GRZ	17	80	10	0	4,832	9,82	4,988	29,45	78	0,7
GRZ	GRZ	28	80	10	5	4,638	10,141	5,503	31,481	69	0,879166667
GRZ	GRZ	31	80	10	0	4,749			30,499	94	0,7
Nf222	short	4	85	11	16	4,916	11,03	6,114	28,744	69	0,95
Nf222	short	6	85	11	0	4,953	10,912	5,959	29,443	57	0,733333333
Nf222	short	9	85	11	0	4,687	10,562	5,875	28,669	66	0,9
Nf222	short	11	85	11	0	5,337	10,947	5,61	28,728	66	0,625
Nf222	short	18	85	11	5	4,958	11,563	6,605	30,339	76	0,879166667
Nf222	short	19	85	11	3	4,747	11,361	6,614	27,809	49	0,541666667
Nf222	short	23	85	11	0	5,361	11,352	5,991	27,09	90	0,741666667
Nf222	short	24	85	11	38	4,668	11,09	6,422	30,509	62	0,758333333
Nf222	short	26	85	11	0	4,888	10,73	5,842	28,786	59	0,766666667
Nf222	short	27	85	11	0	5,574	10,803	5,229	31,292	64	0,945833333
Nf222	short	30	85	11	0	5,314	10,83	5,516	27,185	64	0,933333333
Nf222	short	43	85	11	24	5,149	11,048	5,899	33,167	62	0,995833333
Nf222	short	46	85	11	0	5,305	12,133	6,828	33,179	59	0,683333333
Nf222	short	47	85	11	1	5,271	11,183	5,912	29,691	64	0,7125
Nf222	short	52	85	11	0	4,904	9,859	4,955		71	0,9375
Nf414	short	6	85	11	7	4,76	10,03	5,27	29,329	62	0,791666667
Nf414	short	7	85	11	25	5,224	9,97	4,746	30,631	64	0,966666667
Nf414	short	8	85	11	6
Nf414	short	11	85	11	27	5,037	11,683	6,646	29,463	76	0,770833334
Nf414	short	15	85	11	0	4,986	10,732	5,746	27,639	59	0,720833333
Nf414	short	16	85	11	48	5,166	10,672	5,506	29,055	62	0,579166667
Nf414	short	17	85	11	0	4,894	9,907	5,013	28,615	64	0,875
Nf414	short	20	85	11	13	4,859	10,992	6,133	29,485	62	0,2875
Nf414	short	21	85	11	13	4,722	10,317	5,595	28,881	64	0,804166667
Nf414	short	26	85	11	0	4,744	10,44	5,696	28,028	62	0,708333333
Nf414	short	27	85	11	0	5,039	11,105	6,066	30,328	59	0,791666667
Nf414	short	28	85	11	4	4,41	10,549	6,139	28,72	78	0,683333334
Nf414	short	29	85	11	0	5,049	10,736	5,687	31,921	69	0,891666667
Nf2	long	1	85	11	11	4,836	10,504	5,668	31,493	76	0,970833333
Nf2	long	8	85	11	5	5,287	11,805	6,518	32,996	80	0,958333333
Nf2	long	11	85	11	4	4,954	10,863	5,909	31,262	85	0,65
Nf2	long	12	85	11	16	4,721	11,009	6,288	32,278	71	0,945833333
Nf2	long	13	85	11	6	4,965	10,762	5,797	33,446	71	0,655555556
Nf2	long	14	85	11	0	4,853	11,475	6,622	29,476	80	0,745833333
Nf2	long	17	85	11	1	4,965	10,017	5,052	33,888	80	0,95
Nf2	long	20	85	11	0	4,975	10,487	5,512	34,467	71	0,916666667
Nf2	long	29	85	11	9	4,927	11,249	6,322	29,422	76	0,9875
Nf2	long	31	85	11	3	5,541	10,958	5,417		85	0,425
Nf2	long	34	85	11	2	5,117	11,53	6,413	34,166	64	0,958333333
Nf2	long	35	85	11	11	4,892	10,795	5,903	34,454	71	1
Nf2	long	37	85	11	20	4,975	11,53	6,555	34,58	71	0,6875
Nf121	long	5	85	11	0	5,019	10,717	5,698	32,869	69	0,941666667
Nf121	long	8	85	11	7	4,882	11,268	6,386	31,506	62	0,616666667
Nf121	long	11	85	11	0	4,832	9,815	4,983	31,524	76	0,8125
Nf121	long	15	85	11	11	4,693	10,226	5,533	29,239	76	0,7
Nf121	long	20	85	11	0	5,072	10,272	5,2	31,351	62	0,908333333
Nf121	long	21	85	11	0	4,925	10,757	5,832	30,921	66	0,7625
GRZ	GRZ	1	85	11	1	4,599	10,808	6,209	29,053	85	0,641666667
GRZ	GRZ	11	85	11	8	4,882	10,167	5,285	27,845	76	0,825
GRZ	GRZ	13	85	11	13	5,232	9,757	4,525	27,915	69	0,745833334
GRZ	GRZ	14	85	11	1	4,964	10,631	5,667	27,821	85	0,741666667
GRZ	GRZ	17	85	11	0	4,832	9,82	4,988	29,45	78	0,7
GRZ	GRZ	28	85	11	16	4,638	10,141	5,503	31,481	69	0,879166667
GRZ	GRZ	31	85	11	0	4,749			30,499	94	0,7
Nf222	short	4	87	12	7	4,916	11,03	6,114	28,744	69	0,95
Nf222	short	6	87	12	0	4,953	10,912	5,959	29,443	57	0,733333333
Nf222	short	9	87	12	13	4,687	10,562	5,875	28,669	66	0,9
Nf222	short	11	87	12	42	5,337	10,947	5,61	28,728	66	0,625
Nf222	short	18	87	12	0	4,958	11,563	6,605	30,339	76	0,879166667
Nf222	short	19	87	12	0	4,747	11,361	6,614	27,809	49	0,541666667
Nf222	short	23	87	12	0	5,361	11,352	5,991	27,09	90	0,741666667
Nf222	short	24	87	12	1	4,668	11,09	6,422	30,509	62	0,758333333
Nf222	short	26	87	12	0	4,888	10,73	5,842	28,786	59	0,766666667
Nf222	short	27	87	12	7	5,574	10,803	5,229	31,292	64	0,945833333
Nf222	short	30	87	12	0	5,314	10,83	5,516	27,185	64	0,933333333
Nf222	short	43	87	12	11	5,149	11,048	5,899	33,167	62	0,995833333
Nf222	short	46	87	12	0	5,305	12,133	6,828	33,179	59	0,683333333
Nf222	short	47	87	12	0	5,271	11,183	5,912	29,691	64	0,7125
Nf222	short	52	87	12	1	4,904	9,859	4,955		71	0,9375
Nf414	short	6	87	12	0	4,76	10,03	5,27	29,329	62	0,791666667
Nf414	short	7	87	12	21	5,224	9,97	4,746	30,631	64	0,966666667
Nf414	short	8	87	12	10
Nf414	short	11	87	12	4	5,037	11,683	6,646	29,463	76	0,770833334
Nf414	short	15	87	12	11	4,986	10,732	5,746	27,639	59	0,720833333
Nf414	short	16	87	12	13	5,166	10,672	5,506	29,055	62	0,579166667
Nf414	short	17	87	12	35	4,894	9,907	5,013	28,615	64	0,875
Nf414	short	20	87	12	70	4,859	10,992	6,133	29,485	62	0,2875
Nf414	short	21	87	12	0	4,722	10,317	5,595	28,881	64	0,804166667
Nf414	short	26	87	12	18	4,744	10,44	5,696	28,028	62	0,708333333
Nf414	short	27	87	12	3	5,039	11,105	6,066	30,328	59	0,791666667
Nf414	short	28	87	12	19	4,41	10,549	6,139	28,72	78	0,683333334
Nf414	short	29	87	12	45	5,049	10,736	5,687	31,921	69	0,891666667
Nf2	long	1	87	12	4	4,836	10,504	5,668	31,493	76	0,970833333
Nf2	long	8	87	12	3	5,287	11,805	6,518	32,996	80	0,958333333
Nf2	long	11	87	12	0	4,954	10,863	5,909	31,262	85	0,65
Nf2	long	12	87	12	12	4,721	11,009	6,288	32,278	71	0,945833333
Nf2	long	13	87	12	8	4,965	10,762	5,797	33,446	71	0,655555556
Nf2	long	14	87	12	0	4,853	11,475	6,622	29,476	80	0,745833333
Nf2	long	17	87	12	0	4,965	10,017	5,052	33,888	80	0,95
Nf2	long	20	87	12	31	4,975	10,487	5,512	34,467	71	0,916666667
Nf2	long	29	87	12	2	4,927	11,249	6,322	29,422	76	0,9875
Nf2	long	31	87	12	0	5,541	10,958	5,417		85	0,425
Nf2	long	34	87	12	4	5,117	11,53	6,413	34,166	64	0,958333333
Nf2	long	35	87	12	6	4,892	10,795	5,903	34,454	71	1
Nf2	long	37	87	12	10	4,975	11,53	6,555	34,58	71	0,6875
Nf121	long	5	87	12	1	5,019	10,717	5,698	32,869	69	0,941666667
Nf121	long	8	87	12	22	4,882	11,268	6,386	31,506	62	0,616666667
Nf121	long	11	87	12	8	4,832	9,815	4,983	31,524	76	0,8125
Nf121	long	15	87	12	13	4,693	10,226	5,533	29,239	76	0,7
Nf121	long	20	87	12	1	5,072	10,272	5,2	31,351	62	0,908333333
Nf121	long	21	87	12	0	4,925	10,757	5,832	30,921	66	0,7625
GRZ	GRZ	1	87	12	0	4,599	10,808	6,209	29,053	85	0,641666667
GRZ	GRZ	11	87	12	38	4,882	10,167	5,285	27,845	76	0,825
GRZ	GRZ	13	87	12	0	5,232	9,757	4,525	27,915	69	0,745833334
GRZ	GRZ	14	87	12	1	4,964	10,631	5,667	27,821	85	0,741666667
GRZ	GRZ	17	87	12	0	4,832	9,82	4,988	29,45	78	0,7
GRZ	GRZ	28	87	12	45	4,638	10,141	5,503	31,481	69	0,879166667
GRZ	GRZ	31	87	12	0	4,749			30,499	94	0,7
Nf222	short	4	90	13	8	4,916	11,03	6,114	28,744	69	0,95
Nf222	short	6	90	13	14	4,953	10,912	5,959	29,443	57	0,733333333
Nf222	short	9	90	13	9	4,687	10,562	5,875	28,669	66	0,9
Nf222	short	11	90	13	3	5,337	10,947	5,61	28,728	66	0,625
Nf222	short	18	90	13	13	4,958	11,563	6,605	30,339	76	0,879166667
Nf222	short	19	90	13	0	4,747	11,361	6,614	27,809	49	0,541666667
Nf222	short	23	90	13	1	5,361	11,352	5,991	27,09	90	0,741666667
Nf222	short	24	90	13	30	4,668	11,09	6,422	30,509	62	0,758333333
Nf222	short	26	90	13	0	4,888	10,73	5,842	28,786	59	0,766666667
Nf222	short	27	90	13	17	5,574	10,803	5,229	31,292	64	0,945833333
Nf222	short	30	90	13	0	5,314	10,83	5,516	27,185	64	0,933333333
Nf222	short	43	90	13	23	5,149	11,048	5,899	33,167	62	0,995833333
Nf222	short	46	90	13	17	5,305	12,133	6,828	33,179	59	0,683333333
Nf222	short	47	90	13	11	5,271	11,183	5,912	29,691	64	0,7125
Nf222	short	52	90	13	30	4,904	9,859	4,955		71	0,9375
Nf414	short	6	90	13	31	4,76	10,03	5,27	29,329	62	0,791666667
Nf414	short	7	90	13	24	5,224	9,97	4,746	30,631	64	0,966666667
Nf414	short	8	90	13	17
Nf414	short	11	90	13	17	5,037	11,683	6,646	29,463	76	0,770833334
Nf414	short	15	90	13	13	4,986	10,732	5,746	27,639	59	0,720833333
Nf414	short	16	90	13	6	5,166	10,672	5,506	29,055	62	0,579166667
Nf414	short	17	90	13	0	4,894	9,907	5,013	28,615	64	0,875
Nf414	short	20	90	13	0	4,859	10,992	6,133	29,485	62	0,2875
Nf414	short	21	90	13	30	4,722	10,317	5,595	28,881	64	0,804166667
Nf414	short	26	90	13	29	4,744	10,44	5,696	28,028	62	0,708333333
Nf414	short	27	90	13	18	5,039	11,105	6,066	30,328	59	0,791666667
Nf414	short	28	90	13	26	4,41	10,549	6,139	28,72	78	0,683333334
Nf414	short	29	90	13	15	5,049	10,736	5,687	31,921	69	0,891666667
Nf2	long	1	90	13	6	4,836	10,504	5,668	31,493	76	0,970833333
Nf2	long	8	90	13	4	5,287	11,805	6,518	32,996	80	0,958333333
Nf2	long	11	90	13	18	4,954	10,863	5,909	31,262	85	0,65
Nf2	long	12	90	13	12	4,721	11,009	6,288	32,278	71	0,945833333
Nf2	long	13	90	13	6	4,965	10,762	5,797	33,446	71	0,655555556
Nf2	long	14	90	13	0	4,853	11,475	6,622	29,476	80	0,745833333
Nf2	long	17	90	13	0	4,965	10,017	5,052	33,888	80	0,95
Nf2	long	20	90	13	9	4,975	10,487	5,512	34,467	71	0,916666667
Nf2	long	29	90	13	8	4,927	11,249	6,322	29,422	76	0,9875
Nf2	long	31	90	13	22	5,541	10,958	5,417		85	0,425
Nf2	long	34	90	13	4	5,117	11,53	6,413	34,166	64	0,958333333
Nf2	long	35	90	13	13	4,892	10,795	5,903	34,454	71	1
Nf2	long	37	90	13	8	4,975	11,53	6,555	34,58	71	0,6875
Nf121	long	5	90	13	2	5,019	10,717	5,698	32,869	69	0,941666667
Nf121	long	8	90	13	19	4,882	11,268	6,386	31,506	62	0,616666667
Nf121	long	11	90	13	10	4,832	9,815	4,983	31,524	76	0,8125
Nf121	long	15	90	13	18	4,693	10,226	5,533	29,239	76	0,7
Nf121	long	20	90	13	25	5,072	10,272	5,2	31,351	62	0,908333333
Nf121	long	21	90	13	4	4,925	10,757	5,832	30,921	66	0,7625
GRZ	GRZ	1	90	13	14	4,599	10,808	6,209	29,053	85	0,641666667
GRZ	GRZ	11	90	13	19	4,882	10,167	5,285	27,845	76	0,825
GRZ	GRZ	13	90	13	11	5,232	9,757	4,525	27,915	69	0,745833334
GRZ	GRZ	14	90	13	2	4,964	10,631	5,667	27,821	85	0,741666667
GRZ	GRZ	17	90	13	1	4,832	9,82	4,988	29,45	78	0,7
GRZ	GRZ	28	90	13	16	4,638	10,141	5,503	31,481	69	0,879166667
GRZ	GRZ	31	90	13	0	4,749			30,499	94	0,7
Nf222	short	4	94	14	22	4,916	11,03	6,114	28,744	69	0,95
Nf222	short	6	94	14	5	4,953	10,912	5,959	29,443	57	0,733333333
Nf222	short	9	94	14	16	4,687	10,562	5,875	28,669	66	0,9
Nf222	short	11	94	14	5	5,337	10,947	5,61	28,728	66	0,625
Nf222	short	18	94	14	15	4,958	11,563	6,605	30,339	76	0,879166667
Nf222	short	19	94	14	8	4,747	11,361	6,614	27,809	49	0,541666667
Nf222	short	23	94	14	0	5,361	11,352	5,991	27,09	90	0,741666667
Nf222	short	24	94	14	0	4,668	11,09	6,422	30,509	62	0,758333333
Nf222	short	26	94	14	0	4,888	10,73	5,842	28,786	59	0,766666667
Nf222	short	27	94	14	28	5,574	10,803	5,229	31,292	64	0,945833333
Nf222	short	30	94	14	8	5,314	10,83	5,516	27,185	64	0,933333333
Nf222	short	43	94	14	17	5,149	11,048	5,899	33,167	62	0,995833333
Nf222	short	46	94	14	14	5,305	12,133	6,828	33,179	59	0,683333333
Nf222	short	47	94	14	5	5,271	11,183	5,912	29,691	64	0,7125
Nf222	short	52	94	14	0	4,904	9,859	4,955		71	0,9375
Nf414	short	6	94	14	27	4,76	10,03	5,27	29,329	62	0,791666667
Nf414	short	7	94	14	30	5,224	9,97	4,746	30,631	64	0,966666667
Nf414	short	8	94	14	0
Nf414	short	11	94	14	34	5,037	11,683	6,646	29,463	76	0,770833334
Nf414	short	15	94	14	31	4,986	10,732	5,746	27,639	59	0,720833333
Nf414	short	16	94	14	8	5,166	10,672	5,506	29,055	62	0,579166667
Nf414	short	17	94	14	26	4,894	9,907	5,013	28,615	64	0,875
Nf414	short	20	94	14	27	4,859	10,992	6,133	29,485	62	0,2875
Nf414	short	21	94	14	0	4,722	10,317	5,595	28,881	64	0,804166667
Nf414	short	26	94	14	44	4,744	10,44	5,696	28,028	62	0,708333333
Nf414	short	27	94	14	13	5,039	11,105	6,066	30,328	59	0,791666667
Nf414	short	28	94	14	35	4,41	10,549	6,139	28,72	78	0,683333334
Nf414	short	29	94	14	10	5,049	10,736	5,687	31,921	69	0,891666667
Nf2	long	1	94	14	7	4,836	10,504	5,668	31,493	76	0,970833333
Nf2	long	8	94	14	0	5,287	11,805	6,518	32,996	80	0,958333333
Nf2	long	11	94	14	13	4,954	10,863	5,909	31,262	85	0,65
Nf2	long	12	94	14	17	4,721	11,009	6,288	32,278	71	0,945833333
Nf2	long	13	94	14	5	4,965	10,762	5,797	33,446	71	0,655555556
Nf2	long	14	94	14	0	4,853	11,475	6,622	29,476	80	0,745833333
Nf2	long	17	94	14	9	4,965	10,017	5,052	33,888	80	0,95
Nf2	long	20	94	14	0	4,975	10,487	5,512	34,467	71	0,916666667
Nf2	long	29	94	14	0	4,927	11,249	6,322	29,422	76	0,9875
Nf2	long	31	94	14	0	5,541	10,958	5,417		85	0,425
Nf2	long	34	94	14	6	5,117	11,53	6,413	34,166	64	0,958333333
Nf2	long	35	94	14	13	4,892	10,795	5,903	34,454	71	1
Nf2	long	37	94	14	15	4,975	11,53	6,555	34,58	71	0,6875
Nf121	long	5	94	14	10	5,019	10,717	5,698	32,869	69	0,941666667
Nf121	long	8	94	14	0	4,882	11,268	6,386	31,506	62	0,616666667
Nf121	long	11	94	14	32	4,832	9,815	4,983	31,524	76	0,8125
Nf121	long	15	94	14	0	4,693	10,226	5,533	29,239	76	0,7
Nf121	long	20	94	14	35	5,072	10,272	5,2	31,351	62	0,908333333
Nf121	long	21	94	14	16	4,925	10,757	5,832	30,921	66	0,7625
GRZ	GRZ	1	94	14	0	4,599	10,808	6,209	29,053	85	0,641666667
GRZ	GRZ	11	94	14	1	4,882	10,167	5,285	27,845	76	0,825
GRZ	GRZ	13	94	14	0	5,232	9,757	4,525	27,915	69	0,745833334
GRZ	GRZ	14	94	14	0	4,964	10,631	5,667	27,821	85	0,741666667
GRZ	GRZ	17	94	14	7	4,832	9,82	4,988	29,45	78	0,7
GRZ	GRZ	28	94	14	23	4,638	10,141	5,503	31,481	69	0,879166667
GRZ	GRZ	31	94	14	2	4,749			30,499	94	0,7
Nf222	short	4	97	15	9	4,916	11,03	6,114	28,744	69	0,95
Nf222	short	6	97	15	5	4,953	10,912	5,959	29,443	57	0,733333333
Nf222	short	9	97	15	8	4,687	10,562	5,875	28,669	66	0,9
Nf222	short	11	97	15	4	5,337	10,947	5,61	28,728	66	0,625
Nf222	short	18	97	15	1	4,958	11,563	6,605	30,339	76	0,879166667
Nf222	short	19	97	15	6	4,747	11,361	6,614	27,809	49	0,541666667
Nf222	short	23	97	15	3	5,361	11,352	5,991	27,09	90	0,741666667
Nf222	short	24	97	15	8	4,668	11,09	6,422	30,509	62	0,758333333
Nf222	short	26	97	15	1	4,888	10,73	5,842	28,786	59	0,766666667
Nf222	short	27	97	15	10	5,574	10,803	5,229	31,292	64	0,945833333
Nf222	short	30	97	15	2	5,314	10,83	5,516	27,185	64	0,933333333
Nf222	short	43	97	15	13	5,149	11,048	5,899	33,167	62	0,995833333
Nf222	short	46	97	15	6	5,305	12,133	6,828	33,179	59	0,683333333
Nf222	short	47	97	15	7	5,271	11,183	5,912	29,691	64	0,7125
Nf222	short	52	97	15	20	4,904	9,859	4,955		71	0,9375
Nf414	short	6	97	15	5	4,76	10,03	5,27	29,329	62	0,791666667
Nf414	short	7	97	15	13	5,224	9,97	4,746	30,631	64	0,966666667
Nf414	short	8	97	15	0
Nf414	short	11	97	15	9	5,037	11,683	6,646	29,463	76	0,770833334
Nf414	short	15	97	15	2	4,986	10,732	5,746	27,639	59	0,720833333
Nf414	short	16	97	15	3	5,166	10,672	5,506	29,055	62	0,579166667
Nf414	short	17	97	15	10	4,894	9,907	5,013	28,615	64	0,875
Nf414	short	20	97	15	9	4,859	10,992	6,133	29,485	62	0,2875
Nf414	short	21	97	15	16	4,722	10,317	5,595	28,881	64	0,804166667
Nf414	short	26	97	15	0	4,744	10,44	5,696	28,028	62	0,708333333
Nf414	short	27	97	15	8	5,039	11,105	6,066	30,328	59	0,791666667
Nf414	short	28	97	15	14	4,41	10,549	6,139	28,72	78	0,683333334
Nf414	short	29	97	15	6	5,049	10,736	5,687	31,921	69	0,891666667
Nf2	long	1	97	15	0	4,836	10,504	5,668	31,493	76	0,970833333
Nf2	long	8	97	15	7	5,287	11,805	6,518	32,996	80	0,958333333
Nf2	long	11	97	15	8	4,954	10,863	5,909	31,262	85	0,65
Nf2	long	12	97	15	22	4,721	11,009	6,288	32,278	71	0,945833333
Nf2	long	13	97	15	0	4,965	10,762	5,797	33,446	71	0,655555556
Nf2	long	14	97	15	0	4,853	11,475	6,622	29,476	80	0,745833333
Nf2	long	17	97	15	3	4,965	10,017	5,052	33,888	80	0,95
Nf2	long	20	97	15	6	4,975	10,487	5,512	34,467	71	0,916666667
Nf2	long	29	97	15	3	4,927	11,249	6,322	29,422	76	0,9875
Nf2	long	31	97	15	0	5,541	10,958	5,417		85	0,425
Nf2	long	34	97	15	14	5,117	11,53	6,413	34,166	64	0,958333333
Nf2	long	35	97	15	12	4,892	10,795	5,903	34,454	71	1
Nf2	long	37	97	15	8	4,975	11,53	6,555	34,58	71	0,6875
Nf121	long	5	97	15	0	5,019	10,717	5,698	32,869	69	0,941666667
Nf121	long	8	97	15	1	4,882	11,268	6,386	31,506	62	0,616666667
Nf121	long	11	97	15	0	4,832	9,815	4,983	31,524	76	0,8125
Nf121	long	15	97	15	7	4,693	10,226	5,533	29,239	76	0,7
Nf121	long	20	97	15	4	5,072	10,272	5,2	31,351	62	0,908333333
Nf121	long	21	97	15	0	4,925	10,757	5,832	30,921	66	0,7625
GRZ	GRZ	1	97	15	11	4,599	10,808	6,209	29,053	85	0,641666667
GRZ	GRZ	11	97	15	0	4,882	10,167	5,285	27,845	76	0,825
GRZ	GRZ	13	97	15	2	5,232	9,757	4,525	27,915	69	0,745833334
GRZ	GRZ	14	97	15	3	4,964	10,631	5,667	27,821	85	0,741666667
GRZ	GRZ	17	97	15	0	4,832	9,82	4,988	29,45	78	0,7
GRZ	GRZ	28	97	15	3	4,638	10,141	5,503	31,481	69	0,879166667
GRZ	GRZ	31	97	15	0	4,749			30,499	94	0,7
